# Supplementary material for: Chlorido(pyridine-2-carbaldehyde oximato-κ2 N,N′)(pyridine-2-carbaldehyde oxime-κ2 N,N′)copper(II)
Source: Acta Crystallogr Sect E Struct Rep Online. 2008 May 21;64(Pt 6):m828. doi: 10.1107/S1600536808014748 (PMC2961395; doi:10.1107/S1600536808014748)
Supplement: Supplementary file 2 [file e-64-0m828-Isup2.hkl]

# 
# h,k,l, Fc-squared, Fo-squared, sigma(Fo-squared) and status flag 
# 
data_I
_shelx_title ' a in C2/c' 
_shelx_refln_list_code          4 
_shelx_F_calc_maximum      704.58 
_exptl_crystal_F_000      1384.00 
_reflns_d_resolution_high  0.8410 
 
loop_ 
 _symmetry_equiv_pos_as_xyz 
 'x, y, z' 
 '-x, y, -z+1/2' 
 'x+1/2, y+1/2, z' 
 '-x+1/2, y+1/2, -z+1/2' 
 '-x, -y, -z' 
 'x, -y, z-1/2' 
 '-x+1/2, -y+1/2, -z' 
 'x+1/2, -y+1/2, z-1/2' 
 
_cell_length_a    16.6859 
_cell_length_b    12.0640 
_cell_length_c    13.8053 
_cell_angle_alpha  90.000 
_cell_angle_beta  109.017 
_cell_angle_gamma  90.000 
 
_shelx_F_squared_multiplier     1.000 
 
loop_ 
 _refln_index_h 
 _refln_index_k 
 _refln_index_l 
 _refln_F_squared_calc 
 _refln_F_squared_meas 
 _refln_F_squared_sigma 
 _refln_observed_status 
   2   0   0    93749.20    18997.89  48657.40 o 
   4   0   0    10703.68    12446.36    195.66 o 
   6   0   0    13383.14    14682.47    259.55 o 
   8   0   0     5417.67     5789.93    195.66 o 
  10   0   0     1006.88      227.17    453.21 o 
  12   0   0    24032.00    24932.65    487.15 o 
  14   0   0    18000.54    18032.65    455.21 o 
  16   0   0      218.91      155.73     83.85 o 
  18   0   0     2273.65     2395.83    211.63 o 
   1   1   0       22.25       32.43      5.81 o 
   3   1   0      127.08      159.27     11.12 o 
   5   1   0        3.64       11.71     11.03 o 
   7   1   0      429.02      527.46     30.07 o 
   9   1   0     1187.37     1168.32     47.76 o 
  11   1   0     2230.59     2249.26     69.27 o 
  13   1   0       88.69       88.23     34.08 o 
  15   1   0       12.46        2.00     42.35 o 
  17   1   0        0.08       13.58     49.35 o 
   0   2   0     1269.43        0.00      3.99 o 
   2   2   0    29140.88    31865.11    491.05 o 
   4   2   0     8465.23     9811.85    103.51 o 
   6   2   0     1538.28     1560.16     36.55 o 
   8   2   0       24.17       35.01     16.28 o 
  10   2   0     7575.47     7680.60    110.68 o 
  12   2   0    13401.76    14358.90    211.42 o 
  14   2   0     8165.42     8712.15    182.22 o 
  16   2   0      177.67      193.21     61.93 o 
  18   2   0      547.65      670.99     93.18 o 
   1   3   0      148.62      116.54     18.19 o 
   3   3   0        1.43        6.44      9.68 o 
   5   3   0      702.02      784.29     28.12 o 
   7   3   0      141.83      161.53     16.31 o 
   9   3   0      691.97      674.70     41.21 o 
  11   3   0      471.37      592.55     52.01 o 
  13   3   0       46.98       51.32     35.30 o 
  15   3   0      746.47      720.30     68.07 o 
  17   3   0       24.78        0.00     47.75 o 
   0   4   0    10786.43        7.99      7.99 o 
   2   4   0    23394.19    23599.84    239.76 o 
   4   4   0    23780.67    26093.91    338.11 o 
   6   4   0     3113.11     3142.26     67.03 o 
   8   4   0     2799.15     2849.38    104.32 o 
  10   4   0     7423.11     7411.44    124.77 o 
  12   4   0     6422.42     6438.23    150.67 o 
  14   4   0      590.20      608.79     62.90 o 
  16   4   0      298.00      218.23     64.76 o 
  18   4   0      406.51      315.45    119.79 o 
   1   5   0      413.80      357.66     27.83 o 
   3   5   0     4570.58     4876.60     72.42 o 
   5   5   0      818.80      902.30     39.29 o 
   7   5   0        0.77       10.58     15.30 o 
   9   5   0      995.83      975.31     55.33 o 
  11   5   0     2100.10     2308.37     79.47 o 
  13   5   0       58.67       89.23     38.38 o 
  15   5   0      652.76      596.00     86.08 o 
  17   5   0       68.08       80.43     59.09 o 
   0   6   0    32376.70    29864.08    375.35 o 
   2   6   0    10448.42     9641.43    104.64 o 
   4   6   0      798.80      938.56     39.87 o 
   6   6   0      642.45      602.32     37.33 o 
   8   6   0     3020.57     2907.43     76.93 o 
  10   6   0      367.62      375.54     38.85 o 
  12   6   0     2783.52     2789.62    108.55 o 
  14   6   0     6574.24     6183.74    361.37 o 
  16   6   0      294.65      359.11     81.74 o 
   1   7   0     1824.70     1675.01     48.95 o 
   3   7   0      623.98      596.90     30.36 o 
   5   7   0      124.49      131.39     17.89 o 
   7   7   0      197.44      183.11     27.42 o 
   9   7   0      288.51      308.45     44.66 o 
  11   7   0       66.04       28.79     31.30 o 
  13   7   0     1356.47     1398.99     89.10 o 
  15   7   0      563.80      503.88     87.53 o 
   0   8   0    47012.53    44365.32   2950.87 o 
   2   8   0    14678.45    14652.91    131.63 o 
   4   8   0       13.90       24.13     14.92 o 
   6   8   0     2384.08     2403.45     87.79 o 
   8   8   0      881.88     1017.87     66.93 o 
  10   8   0     2594.50     2536.66    103.74 o 
  12   8   0     5254.81     5100.56    151.40 o 
  14   8   0     3775.99     3666.51    139.21 o 
   1   9   0     5912.96     6116.69    119.00 o 
   3   9   0      724.78      779.02     45.59 o 
   5   9   0      249.73      257.60     39.66 o 
   7   9   0      819.25      872.65     62.63 o 
   9   9   0      740.98      832.61     65.57 o 
  11   9   0      568.48      587.83     63.94 o 
  13   9   0      379.25      476.03     85.81 o 
   0  10   0    13753.58    14997.93    359.38 o 
   2  10   0     6642.15     7120.11    123.89 o 
   4  10   0        2.90        0.00     25.15 o 
   6  10   0      396.83      554.16     55.06 o 
   8  10   0       61.95      121.55     38.62 o 
  10  10   0     1014.32     1002.64     77.45 o 
  12  10   0     3093.37     2876.69    163.69 o 
   1  11   0      264.24      177.54     37.61 o 
   3  11   0     2399.93     2307.81    118.18 o 
   5  11   0      432.40      445.47     52.86 o 
   7  11   0       60.76       28.75     33.43 o 
   9  11   0     1627.28     1549.79     93.39 o 
  11  11   0     2075.64     1961.30    141.09 o 
   2  12   0      696.48      807.88     81.74 o 
   4  12   0      186.28      163.07     52.18 o 
   6  12   0      616.98      683.63     82.97 o 
   8  12   0      151.98      105.94     42.87 o 
  10  12   0      233.07      322.50     77.61 o 
   1  13   0      786.88      718.75    119.79 o 
   3  13   0      835.04     1115.05     99.97 o 
   5  13   0      567.12      530.80     80.14 o 
   7  13   0      210.12      119.16     51.67 o 
   0  14   0     2213.62     2387.85    199.65 o 
   2  14   0      906.33     1006.25    139.76 o 
   4  14   0       17.99        9.15     43.70 o 
 -19   1   1      361.50      373.01     81.74 o 
 -17   1   1     3544.61     3737.83    170.81 o 
 -15   1   1     6123.22     6435.43    201.75 o 
 -13   1   1     4135.82     4452.65    125.08 o 
 -11   1   1     2975.40     2928.15     76.25 o 
  -9   1   1     2494.54     2543.09     64.03 o 
  -7   1   1     1230.85     1119.98     39.36 o 
  -5   1   1    29519.46    28988.73    201.47 o 
  -3   1   1    46776.94    47274.98    337.74 o 
  -1   1   1    60655.80    61704.16    501.51 o 
   1   1   1     9186.73     9102.08     88.92 o 
   3   1   1     1716.40     1712.74     40.84 o 
   5   1   1     5130.34     5174.76     64.71 o 
   7   1   1     5641.66     5488.86     81.33 o 
   9   1   1     8739.88     7614.37    119.88 o 
  11   1   1    12795.50    12677.85    190.26 o 
  13   1   1     1550.24     1723.39     86.49 o 
  15   1   1     2377.82     2407.66    138.27 o 
  17   1   1     3013.40     3205.61    166.52 o 
 -18   2   1      164.64      137.76     62.12 o 
 -16   2   1        5.45        0.00     42.35 o 
 -14   2   1       40.36       67.20     35.30 o 
 -12   2   1       65.76       60.17     29.26 o 
 -10   2   1       56.96       35.60     19.45 o 
  -8   2   1        0.30        0.00     13.19 o 
  -6   2   1      286.01      269.30     17.94 o 
  -4   2   1       70.66       89.88     10.53 o 
  -2   2   1        4.41       11.88      5.86 o 
   0   2   1      475.67      557.77     19.89 o 
   2   2   1      871.27      782.85     31.30 o 
   4   2   1     1703.98     1697.39     61.26 o 
   6   2   1       85.79       85.79     13.05 o 
   8   2   1      103.29      150.98     21.37 o 
  10   2   1     1764.06     1809.00     79.06 o 
  12   2   1     2739.99     2815.66    102.51 o 
  14   2   1       10.72       39.51     35.53 o 
  16   2   1      233.10      195.39     63.48 o 
  18   2   1       18.46       31.02     55.00 o 
 -17   3   1     5249.55     5111.11    291.49 o 
 -15   3   1     4392.45     4447.46    138.63 o 
 -13   3   1      442.04      507.33     55.06 o 
 -11   3   1       24.62       23.96     28.02 o 
  -9   3   1       73.36       74.96     18.97 o 
  -7   3   1     4452.59     4671.34     64.63 o 
  -5   3   1    43666.88    44045.63    237.85 o 
  -3   3   1    82477.43    84241.70   1165.42 o 
  -1   3   1     8983.34     9554.15     81.36 o 
   1   3   1    16266.71    15918.12    397.16 o 
   3   3   1    29364.20    29703.08    427.93 o 
   5   3   1     9322.97     9661.53    106.85 o 
   7   3   1    12849.83    12672.17    194.23 o 
   9   3   1    28844.30    28230.51    478.37 o 
  11   3   1     7056.05     7020.49    150.90 o 
  13   3   1       78.53       36.12     35.14 o 
  15   3   1     1999.46     2178.86    108.02 o 
  17   3   1     2268.40     2281.83    146.74 o 
 -18   4   1      252.84      339.41    115.80 o 
 -16   4   1      113.13      123.98     57.83 o 
 -14   4   1      346.46      399.29     53.34 o 
 -12   4   1      776.06      858.27     65.29 o 
 -10   4   1       36.18       48.51     22.17 o 
  -8   4   1      672.63      708.76     30.92 o 
  -6   4   1     2136.19     2069.06     41.36 o 
  -4   4   1     7362.98     8170.07     82.52 o 
  -2   4   1       25.01       32.56     18.19 o 
   0   4   1      142.23       98.84     15.25 o 
   2   4   1      894.67      938.08     29.51 o 
   4   4   1      141.40      117.28     17.94 o 
   6   4   1     4208.07     4603.09     83.30 o 
   8   4   1      173.54      138.18     25.15 o 
  10   4   1      653.54      693.63     47.51 o 
  12   4   1       12.44       40.18     35.93 o 
  14   4   1      435.01      488.59     59.85 o 
  16   4   1       30.82        6.70     39.87 o 
 -17   5   1     4313.44     4417.70    197.40 o 
 -15   5   1     4482.05     4785.00    190.57 o 
 -13   5   1     1623.67     1448.88    108.68 o 
 -11   5   1      913.28      982.07     54.01 o 
  -9   5   1      289.65      320.53     31.82 o 
  -7   5   1      213.30      312.71     27.42 o 
  -5   5   1    50136.39    54675.36    484.25 o 
  -3   5   1   116139.90   120205.88    680.35 o 
  -1   5   1     9153.21     8773.24     99.22 o 
   1   5   1    11261.84     7968.02   2731.93 o 
   3   5   1     4083.19     3993.73     60.75 o 
   5   5   1      539.25      540.00     33.24 o 
   7   5   1     8364.42     8746.92    123.69 o 
   9   5   1    17671.17    17397.23    188.84 o 
  11   5   1     5829.25     5958.44    124.54 o 
  13   5   1     2016.52     1982.09     99.38 o 
  15   5   1     4815.05     4666.91    194.27 o 
  17   5   1     1125.00     1075.23    114.84 o 
 -16   6   1      650.02      535.55     87.53 o 
 -14   6   1     2962.02     2790.07    151.04 o 
 -12   6   1       57.11       69.58     33.38 o 
 -10   6   1      173.72      197.15     37.00 o 
  -8   6   1     1427.32     1503.87     56.26 o 
  -6   6   1     1519.96     1540.87     50.61 o 
  -4   6   1      184.60      250.28     21.84 o 
  -2   6   1     2710.65     2755.74     62.94 o 
   0   6   1     2215.85     2093.67     56.64 o 
   2   6   1       59.47       64.25     15.22 o 
   4   6   1     1846.40     1934.16     44.33 o 
   6   6   1       91.09       69.73     20.01 o 
   8   6   1     2632.11     2473.36     74.76 o 
  10   6   1       20.72        5.13     23.54 o 
  12   6   1        4.76        0.00     28.12 o 
  14   6   1     1026.38      985.39    104.01 o 
  16   6   1        3.12       72.07     59.09 o 
 -15   7   1     4310.31     4237.31    191.94 o 
 -13   7   1     1354.68     1303.99     83.90 o 
 -11   7   1      444.55      511.60     54.00 o 
  -9   7   1       50.80       72.50     29.26 o 
  -7   7   1       25.61       27.95     23.24 o 
  -5   7   1     6619.13     6216.59     93.70 o 
  -3   7   1    22676.94    22812.39    167.45 o 
  -1   7   1     8242.04     8081.63    156.16 o 
   1   7   1     2704.53     3387.62    101.18 o 
   3   7   1     5077.08     5627.31     79.50 o 
   5   7   1      862.48      811.53     43.73 o 
   7   7   1     1832.75     1904.08     66.65 o 
   9   7   1     8465.04     8848.50    143.78 o 
  11   7   1     7669.02     7433.99    172.69 o 
  13   7   1      635.04      575.03     65.57 o 
  15   7   1     1054.71     1177.82    115.35 o 
 -14   8   1      570.17      603.13     90.22 o 
 -12   8   1      456.07      435.09     62.15 o 
 -10   8   1      589.63      515.41     53.98 o 
  -8   8   1      551.36      614.02     53.26 o 
  -6   8   1     1354.48     1438.97     70.92 o 
  -4   8   1      876.70      936.88     56.64 o 
  -2   8   1     1482.44     1686.76     60.92 o 
   0   8   1     3202.82     3301.80     82.42 o 
   2   8   1       57.06       71.59     17.88 o 
   4   8   1      148.02      120.72     23.88 o 
   6   8   1     3110.09     3077.94     92.79 o 
   8   8   1      821.14      970.06     65.90 o 
  10   8   1       76.05       73.61     35.14 o 
  12   8   1      106.37       79.00     39.66 o 
  14   8   1        0.06        0.00     36.53 o 
 -13   9   1      794.24      809.44     98.70 o 
 -11   9   1     1134.75      959.92     73.24 o 
  -9   9   1     1662.87     1525.21     82.27 o 
  -7   9   1       24.20       44.80     27.65 o 
  -5   9   1     4825.70     4743.90    144.91 o 
  -3   9   1    14284.23    15143.89    201.34 o 
  -1   9   1    14567.77    15043.07    301.46 o 
   1   9   1     2185.76     2044.89     66.39 o 
   3   9   1     1304.59     1347.01     56.81 o 
   5   9   1      958.10      895.40     61.27 o 
   7   9   1     1255.02     1225.59     74.22 o 
   9   9   1     2186.88     2303.93    101.23 o 
  11   9   1      845.17      971.17     78.50 o 
  13   9   1       51.47       36.51     41.49 o 
 -12  10   1      888.21      882.54    104.47 o 
 -10  10   1      165.62       65.52     38.14 o 
  -8  10   1      777.52      723.26     78.00 o 
  -6  10   1      681.46      687.73     57.84 o 
  -4  10   1     2410.61     2582.12     95.56 o 
  -2  10   1      353.75      404.83     38.82 o 
   0  10   1        5.98        9.05     19.26 o 
   2  10   1     2179.98     2080.32    108.68 o 
   4  10   1      316.34      324.53     43.46 o 
   6  10   1     1594.01     1537.97     82.52 o 
   8  10   1     1091.84     1163.60     78.73 o 
  10  10   1     1183.70     1108.64     81.86 o 
  12  10   1      298.29      284.44     57.34 o 
 -11  11   1      413.14      425.49     81.88 o 
  -9  11   1       41.05       68.85     61.89 o 
  -7  11   1     1035.11      940.61     70.92 o 
  -5  11   1     4093.03     4063.93    125.16 o 
  -3  11   1     3319.41     3364.78    111.18 o 
  -1  11   1      124.83      137.94     46.52 o 
   1  11   1      550.85      407.33     59.29 o 
   3  11   1      225.08      256.18     54.57 o 
   5  11   1      595.33      615.05     58.80 o 
   7  11   1     1458.14     1362.38     85.05 o 
   9  11   1     2658.41     2564.35    116.32 o 
  11  11   1     1407.91     1292.35     93.51 o 
 -10  12   1        0.07        0.00     48.00 o 
  -8  12   1      378.38      368.20     74.78 o 
  -6  12   1     1866.90     1831.38     97.07 o 
  -4  12   1      492.57      537.66     71.63 o 
  -2  12   1      394.56      416.13     66.31 o 
   0  12   1      913.30      802.76     80.43 o 
   2  12   1       27.29       18.43     36.38 o 
   4  12   1      458.02      479.58     71.63 o 
   6  12   1     1624.40     1673.36    115.35 o 
   8  12   1     1123.60     1098.57     84.38 o 
  -7  13   1       69.85       87.85     79.86 o 
  -5  13   1     2010.46     2372.40    137.58 o 
  -3  13   1     4313.43     4311.33    172.17 o 
  -1  13   1      864.90      937.89     91.73 o 
   1  13   1      175.73      125.50     49.91 o 
   3  13   1      870.29      828.82     91.47 o 
   5  13   1      429.71      385.96     73.25 o 
   7  13   1      437.82      401.70    123.78 o 
  -4  14   1      367.01      428.17     76.23 o 
  -2  14   1      530.41      646.88    115.80 o 
   0  14   1      485.90      506.54     78.91 o 
   2  14   1       39.24       39.93     59.90 o 
 -18   0   2     2689.18     2783.16    215.63 o 
 -16   0   2     2016.57     1992.54    175.69 o 
 -14   0   2      390.63      410.97     59.09 o 
 -12   0   2      843.66      837.75     68.79 o 
 -10   0   2     2717.23     3518.89    109.68 o 
  -8   0   2      304.83      154.80     29.55 o 
  -6   0   2    91164.99    95228.23   1034.20 o 
  -4   0   2      431.35      490.76     32.38 o 
  -2   0   2     1551.65     1361.03     36.38 o 
   0   0   2    28299.18    31143.68    231.60 o 
   2   0   2    92270.18    93371.55    379.69 o 
   4   0   2       85.38       83.85     35.94 o 
   6   0   2    32155.04    31474.49   1826.82 o 
   8   0   2      282.18      222.27     57.90 o 
  10   0   2     9955.83    10783.85    196.68 o 
  12   0   2     7345.60     7471.01    291.49 o 
  14   0   2     4203.58     3993.06    239.58 o 
  16   0   2     2255.18     2116.32    195.66 o 
 -19   1   2        2.46        0.00     48.00 o 
 -17   1   2       91.28       40.17     47.75 o 
 -15   1   2        0.99        0.00     29.79 o 
 -13   1   2      365.82      370.24     36.55 o 
 -11   1   2      150.65       66.60     57.43 o 
  -9   1   2        2.81       17.18     12.45 o 
  -7   1   2      893.86     1006.67     37.33 o 
  -5   1   2       79.46      110.20     14.87 o 
  -3   1   2     3218.30     3344.04     52.45 o 
  -1   1   2     1135.15     1031.46     19.84 o 
   1   1   2     1560.76     1683.74     29.95 o 
   3   1   2     8328.95     8586.41    101.38 o 
   5   1   2     3526.89     3706.85    120.25 o 
   7   1   2      868.01      941.77     40.22 o 
   9   1   2       12.91       25.01     18.43 o 
  11   1   2      300.31      378.26     46.36 o 
  13   1   2       68.54       75.87     48.00 o 
  15   1   2        3.61       19.48     46.52 o 
  17   1   2        0.50       30.35     56.26 o 
 -18   2   2     3276.39     3849.31    259.55 o 
 -16   2   2      228.76      330.54     52.62 o 
 -14   2   2       98.64      134.85     39.66 o 
 -12   2   2      551.03      621.46     42.96 o 
 -10   2   2     4631.65     4514.33     86.89 o 
  -8   2   2    59047.58    59350.93    425.96 o 
  -6   2   2    60461.29    62418.45    406.60 o 
  -4   2   2    17657.63    17117.96    140.63 o 
  -2   2   2    54925.57    60344.15    235.17 o 
   0   2   2    23578.89    25588.34    433.41 o 
   2   2   2     5394.74     6576.13    122.25 o 
   4   2   2    11806.96    10418.12    123.54 o 
   6   2   2    28063.71    27561.87    226.19 o 
   8   2   2    23987.58    24602.65    178.59 o 
  10   2   2        6.61       20.50     27.54 o 
  12   2   2     5222.97     5185.50    137.81 o 
  14   2   2     3066.60     3175.65    153.86 o 
  16   2   2      683.00      830.17     98.70 o 
 -17   3   2      201.59      237.00     67.59 o 
 -15   3   2        0.86       18.26     34.43 o 
 -13   3   2      551.16      586.15     55.67 o 
 -11   3   2      792.24      825.51     57.54 o 
  -9   3   2      461.54      488.95     32.88 o 
  -7   3   2      150.50      169.02     16.95 o 
  -5   3   2      660.36      604.98     23.57 o 
  -3   3   2      555.28      626.08     32.28 o 
  -1   3   2        4.69       26.98     11.06 o 
   1   3   2      121.68      115.25     20.17 o 
   3   3   2     2697.80     2753.69     63.67 o 
   5   3   2     2265.75     2201.05     65.98 o 
   7   3   2      708.81      727.48     42.75 o 
   9   3   2      426.89      438.25     38.59 o 
  11   3   2      514.16      568.82     56.64 o 
  13   3   2      183.65      172.95     45.19 o 
  15   3   2        2.58        0.00     48.00 o 
  17   3   2      118.04      157.06     67.06 o 
 -18   4   2     2605.86     2715.13    160.94 o 
 -16   4   2      716.39      742.69    105.82 o 
 -14   4   2     2100.71     1865.92    118.49 o 
 -12   4   2     5697.55     5521.60    132.75 o 
 -10   4   2     8843.52     8383.87    121.40 o 
  -8   4   2    31046.56    31494.61    176.63 o 
  -6   4   2    58570.97    61808.67    328.64 o 
  -4   4   2    23556.73    23648.72    207.57 o 
  -2   4   2     6092.81     7086.73     72.93 o 
   0   4   2     5863.41     5953.48     72.62 o 
   2   4   2     2042.80     1666.83     77.73 o 
   4   4   2    29888.23    29702.43    276.25 o 
   6   4   2    38923.21    40178.92    369.22 o 
   8   4   2    11500.80    11760.51    204.60 o 
  10   4   2        1.30       24.23     27.17 o 
  12   4   2    13764.64    13705.70    226.15 o 
  14   4   2     6428.30     6199.57    167.89 o 
  16   4   2      775.94      831.10     99.97 o 
 -17   5   2      201.31      225.57     71.96 o 
 -15   5   2      298.75      225.21     63.48 o 
 -13   5   2      495.57      457.70     70.42 o 
 -11   5   2      259.49      262.39     39.65 o 
  -9   5   2     2244.87     2298.96     65.23 o 
  -7   5   2     1078.63     1164.63     36.61 o 
  -5   5   2     1375.57     1585.49     41.27 o 
  -3   5   2      509.24      630.46     35.16 o 
  -1   5   2        7.44        0.00     18.22 o 
   1   5   2        4.06        6.35     10.85 o 
   3   5   2     2770.92     2786.78     51.99 o 
   5   5   2     3055.24     3433.11     87.20 o 
   7   5   2       50.61       49.13     21.83 o 
   9   5   2      642.48      586.23     45.59 o 
  11   5   2      813.66      777.70     55.16 o 
  13   5   2      312.32      318.51     55.88 o 
  15   5   2      441.51      419.98     64.01 o 
 -16   6   2      918.17      913.68    104.47 o 
 -14   6   2      308.71      329.13     70.42 o 
 -12   6   2     1094.81      901.32     66.39 o 
 -10   6   2     1547.43     1735.91     78.70 o 
  -8   6   2    17824.60    17841.96    210.32 o 
  -6   6   2    12586.14    11725.26    114.80 o 
  -4   6   2     4774.38     5015.36     68.12 o 
  -2   6   2     1679.38     1874.48     51.09 o 
   0   6   2     5002.52     4903.83    161.80 o 
   2   6   2    19069.42    19609.79    161.99 o 
   4   6   2     6629.86     6727.78    111.08 o 
   6   6   2     7503.12     7316.73    118.05 o 
   8   6   2     4465.08     4531.62    102.68 o 
  10   6   2       29.31       24.62     25.66 o 
  12   6   2     1167.43     1327.99     72.42 o 
  14   6   2     3315.89     3563.17    173.22 o 
  16   6   2      859.78      623.63     96.65 o 
 -17   7   2        1.67       31.94     56.47 o 
 -15   7   2      106.35      108.18     60.26 o 
 -13   7   2      300.04      296.77     67.59 o 
 -11   7   2      879.90      773.51     62.21 o 
  -9   7   2      568.08      663.31     53.26 o 
  -7   7   2      961.51      929.39     56.41 o 
  -5   7   2       21.60        9.85     19.31 o 
  -3   7   2     1637.80     1652.47     46.54 o 
  -1   7   2       22.19       19.17     16.44 o 
   1   7   2     3448.53     3360.57     68.80 o 
   3   7   2     3293.36     3288.70     68.01 o 
   5   7   2       93.16       59.72     21.28 o 
   7   7   2      489.51      468.37     51.87 o 
   9   7   2        3.78        0.00     20.66 o 
  11   7   2      190.46      161.10     43.46 o 
  13   7   2      198.67      185.24     49.93 o 
  15   7   2      611.56      633.02     95.88 o 
 -16   8   2      237.11      171.70     70.59 o 
 -14   8   2        9.54       13.69     49.35 o 
 -12   8   2       33.45       61.49     48.87 o 
 -10   8   2      574.85      772.31     91.68 o 
  -8   8   2     6574.84     7119.74    148.67 o 
  -6   8   2    13380.08    13239.75    189.58 o 
  -4   8   2     1667.03     1683.03     70.80 o 
  -2   8   2     1455.16     1170.71    153.73 o 
   0   8   2     6632.86     6535.92    100.04 o 
   2   8   2     2200.08     1738.96    570.59 o 
   4   8   2     2325.80     2446.57     73.37 o 
   6   8   2     4824.09     4680.99    103.70 o 
   8   8   2     2384.35     2575.31    101.75 o 
  10   8   2      272.49      213.32     46.36 o 
  12   8   2     3234.13     3043.12    125.88 o 
  14   8   2     1438.85     1472.52     99.70 o 
 -15   9   2      117.35      102.10     61.93 o 
 -13   9   2       83.15       83.75     55.00 o 
 -11   9   2      685.71      714.96     88.91 o 
  -9   9   2      604.47      710.34     59.32 o 
  -7   9   2      382.98      447.34     48.69 o 
  -5   9   2      715.02      687.70     53.57 o 
  -3   9   2     1209.06     1284.11     66.54 o 
  -1   9   2      877.65      871.81     70.59 o 
   1   9   2     5012.22     5344.72    116.77 o 
   3   9   2     3907.70     4068.74     94.04 o 
   5   9   2     1178.64     1171.00     58.57 o 
   7   9   2       89.18       81.10     34.08 o 
   9   9   2        1.35       25.56     32.87 o 
  11   9   2        5.77        0.00     32.07 o 
  13   9   2      131.29       93.93     46.81 o 
 -14  10   2       16.30        0.00     59.90 o 
 -12  10   2      141.31       91.27     58.49 o 
 -10  10   2      127.19      176.67     57.83 o 
  -8  10   2     3459.87     3571.20    119.21 o 
  -6  10   2     7227.81     7355.52    159.41 o 
  -4  10   2      674.83      638.79     54.94 o 
  -2  10   2     5335.60     5285.19    195.66 o 
   0  10   2      956.15     1016.66     55.80 o 
   2  10   2       27.10       25.50     24.52 o 
   4  10   2      850.95      784.69     62.60 o 
   6  10   2     3550.43     3381.76    117.17 o 
   8  10   2     1820.41     1827.15     94.44 o 
  10  10   2      579.50      492.64     63.94 o 
  12  10   2     2275.81     2078.71    114.94 o 
 -11  11   2      725.73      880.67    103.03 o 
  -9  11   2     3114.96     2760.87    151.04 o 
  -7  11   2      897.93      868.91     69.59 o 
  -5  11   2      182.20      183.88     41.68 o 
  -3  11   2        1.16        0.00     25.68 o 
  -1  11   2     1120.52     1000.47     68.37 o 
   1  11   2      250.82      136.39     44.91 o 
   3  11   2      454.07      572.13     70.42 o 
   5  11   2      931.60      944.30     88.64 o 
   7  11   2      318.02      320.97     53.57 o 
   9  11   2      533.86      468.77     62.90 o 
  11  11   2        1.81       20.97     39.21 o 
 -10  12   2      144.04      113.76     60.66 o 
  -8  12   2     3315.91     3431.61    169.34 o 
  -6  12   2     6373.07     6717.64    216.92 o 
  -4  12   2     1671.39     1529.38     86.58 o 
  -2  12   2       26.09       98.28     43.70 o 
   0  12   2     1196.79     1186.40    159.72 o 
   2  12   2      235.39      185.68     53.65 o 
   4  12   2     1518.01     1562.25    112.83 o 
   6  12   2     3438.98     3329.74    160.27 o 
   8  12   2     1125.99     1114.06    105.18 o 
  -7  13   2      538.25      435.28     81.88 o 
  -5  13   2      923.69     1050.17    147.74 o 
  -3  13   2      253.16      159.72     71.88 o 
  -1  13   2       63.71       51.91     59.90 o 
   1  13   2      851.78      732.11     87.39 o 
   3  13   2     1697.69     1601.72    118.18 o 
   5  13   2     1871.63     2185.19    138.01 o 
  -2  14   2       28.66        5.99     39.53 o 
   0  14   2      359.83      327.43     99.83 o 
   2  14   2      299.21      239.25     67.06 o 
 -19   1   3      208.61      273.52     70.59 o 
 -17   1   3      177.93      242.83     63.11 o 
 -15   1   3      343.12      355.48     49.69 o 
 -13   1   3    14021.61    14926.21    179.07 o 
 -11   1   3    30306.47    30563.99    231.50 o 
  -9   1   3    13615.69    11716.53    179.82 o 
  -7   1   3      531.50      443.55     27.95 o 
  -5   1   3     5565.27     5519.70     68.14 o 
  -3   1   3    29270.59    30128.96    158.68 o 
  -1   1   3    60854.14    42268.76  12618.19 o 
   1   1   3    65296.67    68526.61    363.60 o 
   3   1   3    22976.15    22580.87    176.68 o 
   5   1   3     4051.79     3803.98    131.43 o 
   7   1   3     4024.31     3966.16     88.17 o 
   9   1   3    17672.67    17680.28    306.04 o 
  11   1   3    10536.30    10704.85    209.75 o 
  13   1   3     3221.41     3292.42    155.29 o 
  15   1   3      788.32      777.52     96.00 o 
  17   1   3      157.23      187.67     70.59 o 
 -18   2   3        0.16       15.97     67.88 o 
 -16   2   3       57.73       11.53     32.99 o 
 -14   2   3       64.37       53.95     33.76 o 
 -12   2   3     1508.61     1581.70     62.20 o 
 -10   2   3      847.40      563.34    226.41 o 
  -8   2   3       97.20      109.09     19.67 o 
  -6   2   3        1.50        6.16     11.49 o 
  -4   2   3        4.94       25.72      9.23 o 
  -2   2   3     5894.15     5809.00    137.75 o 
   0   2   3       60.28       58.04     24.74 o 
   2   2   3     8049.71     8069.96     76.94 o 
   4   2   3        0.22       11.98     14.96 o 
   6   2   3        0.20        0.04     13.69 o 
   8   2   3       18.98       17.68     23.24 o 
  10   2   3      465.56      411.99     48.69 o 
  12   2   3      414.63      439.12     54.00 o 
  14   2   3       38.66       41.93     50.82 o 
  16   2   3      188.24      189.47     69.13 o 
 -19   3   3      280.20      415.28    119.79 o 
 -17   3   3       79.54       45.33     52.18 o 
 -15   3   3       25.88       22.36     42.07 o 
 -13   3   3      822.94      872.16     62.90 o 
 -11   3   3    18022.42    18238.59    194.72 o 
  -9   3   3    34723.19    34187.05    317.57 o 
  -7   3   3     7083.60     6955.08     82.46 o 
  -5   3   3     9923.50     9820.35     89.83 o 
  -3   3   3     5238.42     5042.48     80.83 o 
  -1   3   3     1588.24     1747.48     38.53 o 
   1   3   3     1135.07     1113.67     33.57 o 
   3   3   3    32884.49    32917.66    219.59 o 
   5   3   3     9666.03     9346.78    180.48 o 
   7   3   3     1317.96     1234.98     64.29 o 
   9   3   3    13630.01    13334.44    170.82 o 
  11   3   3     6645.67     7195.88    161.49 o 
  13   3   3       43.20       45.54     36.74 o 
  15   3   3      247.95      380.89     78.91 o 
 -18   4   3       22.45        1.22     50.59 o 
 -16   4   3      110.10       89.79     52.18 o 
 -14   4   3       18.35        7.99     39.53 o 
 -12   4   3       54.55       59.90     39.53 o 
 -10   4   3      813.21      814.12     43.75 o 
  -8   4   3        8.43       20.39     12.74 o 
  -6   4   3      930.73     1068.13     74.47 o 
  -4   4   3       67.26       95.37     15.29 o 
  -2   4   3     6058.15     6551.70    119.97 o 
   0   4   3     1153.75      991.47     33.13 o 
   2   4   3       31.02       69.38     14.61 o 
   4   4   3     1359.89     1406.98     57.54 o 
   6   4   3     1795.07     1862.60     72.70 o 
   8   4   3       31.91       43.41     23.02 o 
  10   4   3      390.15      393.08     42.64 o 
  12   4   3      437.61      509.81     59.69 o 
  14   4   3       31.04       50.85     42.74 o 
  16   4   3        6.70       49.91     59.29 o 
 -17   5   3       69.86       17.27     52.18 o 
 -15   5   3       10.68       37.93     48.00 o 
 -13   5   3      785.88      656.22    119.79 o 
 -11   5   3     5204.96     5241.22    124.50 o 
  -9   5   3    33768.21    33737.77    222.19 o 
  -7   5   3     1806.92     1830.80     40.42 o 
  -5   5   3     9499.55     9294.02    123.50 o 
  -3   5   3    21970.67    22796.93    248.47 o 
  -1   5   3     1243.65     1007.88     35.19 o 
   1   5   3     2289.17     2148.56    106.05 o 
   3   5   3    28059.22    28699.85    420.66 o 
   5   5   3    22744.19    23945.36    229.36 o 
   7   5   3     1545.46     1381.00     60.77 o 
   9   5   3    13094.89    12797.21    175.72 o 
  11   5   3     4674.90     4662.85    118.36 o 
  13   5   3     1864.87     1745.36    101.28 o 
  15   5   3       42.30        0.00     43.84 o 
 -16   6   3      109.08      107.35     89.84 o 
 -14   6   3     2132.42     1968.61    129.88 o 
 -12   6   3     1874.23     1851.45    116.95 o 
 -10   6   3       10.58        6.06     21.16 o 
  -8   6   3      395.83      404.51     39.73 o 
  -6   6   3      370.98      449.67     38.14 o 
  -4   6   3        8.52       30.80     17.43 o 
  -2   6   3        8.14        7.35     14.48 o 
   0   6   3     4211.05     4191.12     81.39 o 
   2   6   3     6880.68     6595.31    221.67 o 
   4   6   3       40.15       58.49     24.33 o 
   6   6   3      587.62      632.45     48.94 o 
   8   6   3        0.69       12.92     22.45 o 
  10   6   3      716.90      758.79     54.55 o 
  12   6   3       68.27       48.77     32.17 o 
  14   6   3     1253.58     1211.39    114.33 o 
 -17   7   3       13.80        0.00     56.26 o 
 -15   7   3       73.34       61.79     53.42 o 
 -13   7   3     4779.32     4264.54    179.28 o 
 -11   7   3    13328.21    12931.18    282.31 o 
  -9   7   3    11203.00    11641.06    181.02 o 
  -7   7   3     2286.68     2279.97     79.80 o 
  -5   7   3     5810.79     6350.78    121.01 o 
  -3   7   3     3392.31     3072.36    108.68 o 
  -1   7   3     2291.29     1877.85    235.59 o 
   1   7   3     3950.96     3296.14     69.82 o 
   3   7   3     8759.10     8306.98    137.84 o 
   5   7   3     1198.79     1198.77     63.67 o 
   7   7   3     2852.96     2908.78     87.13 o 
   9   7   3     3682.57     3760.21    104.71 o 
  11   7   3     2041.96     2023.86     86.62 o 
  13   7   3      515.97      580.63     70.27 o 
 -16   8   3       62.36       36.76     55.00 o 
 -14   8   3      859.87      881.53    205.64 o 
 -12   8   3     1029.71      886.05     94.30 o 
 -10   8   3       90.09       78.83     55.90 o 
  -8   8   3        3.47       16.66     24.10 o 
  -6   8   3      286.05      267.74     36.80 o 
  -4   8   3       12.59        7.65     19.86 o 
  -2   8   3      553.87      517.73     53.65 o 
   0   8   3     6803.50     6910.18    158.61 o 
   2   8   3     3791.84     3689.14    347.40 o 
   4   8   3       70.11       86.12     29.14 o 
   6   8   3       23.53        5.41     21.53 o 
   8   8   3       12.57       17.15     25.77 o 
  10   8   3      128.25      112.50     40.76 o 
  12   8   3      807.82      809.30     76.86 o 
  14   8   3      665.92      732.18     81.21 o 
 -15   9   3       35.02       72.62     60.26 o 
 -13   9   3     1794.69     1637.07    128.45 o 
 -11   9   3     4496.65     4434.85    183.53 o 
  -9   9   3     2998.62     3296.62    150.88 o 
  -7   9   3      218.44      235.60     38.71 o 
  -5   9   3      908.28      969.33     61.68 o 
  -3   9   3     4910.13     4939.32    261.55 o 
  -1   9   3     4790.55     4758.94    117.27 o 
   1   9   3    16809.76    17379.09    266.63 o 
   3   9   3    12060.99    12535.57    235.61 o 
   5   9   3      562.75      623.35     47.15 o 
   7   9   3     1326.50     1402.96     81.86 o 
   9   9   3     7867.38     7662.92    183.81 o 
  11   9   3     3053.49     3044.71    128.94 o 
  13   9   3      299.16      327.96     62.63 o 
 -14  10   3      504.96      373.43     84.56 o 
 -12  10   3      877.18      780.61     97.38 o 
 -10  10   3     1393.10     1350.91    112.83 o 
  -8  10   3      304.00      262.67     62.12 o 
  -6  10   3       60.41       69.34     32.82 o 
  -4  10   3       66.33       75.65     30.49 o 
  -2  10   3     5218.90     5298.18    159.36 o 
   0  10   3     1331.17     1365.41     88.64 o 
   2  10   3      111.60      115.80     39.53 o 
   4  10   3      161.37      183.68     50.82 o 
   6  10   3       70.63       68.26     34.08 o 
   8  10   3       41.21       23.29     33.38 o 
  10  10   3      574.92      492.82     65.57 o 
 -11  11   3     2664.10     2574.27    154.99 o 
  -9  11   3     4708.90     4523.43    189.11 o 
  -7  11   3      552.49      529.04     77.61 o 
  -5  11   3      772.45      758.50     62.25 o 
  -3  11   3      867.68      858.32     62.63 o 
  -1  11   3      849.87      926.06     83.26 o 
   1  11   3       38.62       89.98     31.61 o 
   3  11   3      522.56      575.18     74.78 o 
   5  11   3     1558.85     1481.43    107.18 o 
   7  11   3      102.64      131.77     53.65 o 
   9  11   3     1365.41     1578.49     98.92 o 
 -10  12   3      263.45      270.64     76.08 o 
  -8  12   3      187.75      145.75     62.12 o 
  -6  12   3      103.17      149.79     60.66 o 
  -4  12   3      122.31      150.72     41.08 o 
  -2  12   3      213.85      284.22    111.81 o 
   0  12   3     1269.68     1303.60    101.53 o 
   2  12   3      651.53      616.20     79.06 o 
   4  12   3       77.46       61.14     44.13 o 
   6  12   3      104.46       91.50     48.87 o 
   8  12   3       35.69       29.71     47.01 o 
  -7  13   3      151.44      195.74     65.95 o 
  -5  13   3       94.83      103.82     83.85 o 
  -3  13   3      362.13      395.31    103.82 o 
  -1  13   3      137.20      215.63     83.85 o 
   1  13   3      349.40      375.52     70.59 o 
   3  13   3     1494.46     1499.61    203.65 o 
   5  13   3      547.19      659.01     88.91 o 
  -2  14   3      768.98      750.69    135.76 o 
   0  14   3     1548.03     1341.67    163.72 o 
 -18   0   4        8.87       67.88     71.88 o 
 -16   0   4     1257.26     1211.59    100.21 o 
 -14   0   4    20861.09    20958.06    383.33 o 
 -12   0   4    31591.40    33040.07    359.99 o 
 -10   0   4      189.57      158.35     35.21 o 
  -8   0   4     6940.43     6668.10    157.73 o 
  -6   0   4     6814.61     6586.31    117.68 o 
  -4   0   4       68.96      134.29     22.06 o 
  -2   0   4    25651.08    25863.94    147.18 o 
   0   0   4   496431.72   506980.44   1926.10 o 
   2   0   4    76981.05    82977.93    790.62 o 
   4   0   4    22375.35    21502.61    347.40 o 
   6   0   4    40513.32    40848.98    539.06 o 
   8   0   4    12787.66    12130.91    331.42 o 
  10   0   4      430.84      507.12     99.83 o 
  12   0   4      713.89      754.69    123.78 o 
  14   0   4     1235.05     1157.99    155.73 o 
  16   0   4      171.85      331.42    119.79 o 
 -19   1   4        0.98        0.00     67.88 o 
 -17   1   4      173.88      129.33     43.68 o 
 -15   1   4       96.25       72.01     34.43 o 
 -13   1   4       11.06        2.72     21.69 o 
 -11   1   4        4.38        7.73     19.81 o 
  -9   1   4     3097.20     3469.74     74.19 o 
  -7   1   4      204.80      256.62     22.74 o 
  -5   1   4      646.49      696.27     30.79 o 
  -3   1   4       42.88       30.27      8.25 o 
  -1   1   4    46903.18    48359.45    459.15 o 
   1   1   4    19680.57    20464.07    131.51 o 
   3   1   4     1220.33     1251.03     51.34 o 
   5   1   4        6.71        0.00     18.15 o 
   7   1   4      625.38      691.73     66.31 o 
   9   1   4        1.11        0.00     25.68 o 
  11   1   4     2489.41     2532.66    135.53 o 
  13   1   4      427.19      489.39     78.91 o 
  15   1   4       44.06       55.12     57.83 o 
 -18   2   4      613.26      679.21     90.22 o 
 -16   2   4     1599.06     1431.27    108.68 o 
 -14   2   4    10615.38    10658.90    188.49 o 
 -12   2   4    13929.61    14915.90    193.65 o 
 -10   2   4      956.69     1041.62     47.02 o 
  -8   2   4    19523.84    20947.53    319.87 o 
  -6   2   4    27248.14    28531.86    188.89 o 
  -4   2   4      612.54      466.59     32.28 o 
  -2   2   4     3423.23     3148.46     61.29 o 
   0   2   4      547.98      546.76     27.96 o 
   2   2   4      580.31      702.05     38.40 o 
   4   2   4    16030.38    16171.31    176.68 o 
   6   2   4    25378.10    25481.44    258.29 o 
   8   2   4     7487.02     6950.98    180.64 o 
  10   2   4     1443.27     1433.85     78.01 o 
  12   2   4      741.37      723.14     66.27 o 
  14   2   4      291.17      219.21     69.13 o 
  16   2   4      117.20      179.61     71.96 o 
 -19   3   4       82.97       68.36     58.49 o 
 -17   3   4      178.73      228.14     73.87 o 
 -15   3   4        1.85        0.00     40.87 o 
 -13   3   4      760.18      825.72     60.98 o 
 -11   3   4       96.36       71.00     29.39 o 
  -9   3   4        0.95        0.00     15.04 o 
  -7   3   4      645.13      679.08     32.17 o 
  -5   3   4      345.23      410.93     20.60 o 
  -3   3   4     4908.18     5334.24     62.45 o 
  -1   3   4      700.42      787.84     30.37 o 
   1   3   4       23.20        8.49     11.49 o 
   3   3   4     4027.43     4284.27     64.79 o 
   5   3   4       63.15       67.78     24.06 o 
   7   3   4       57.09       32.77     26.83 o 
   9   3   4      471.99      438.79     42.27 o 
  11   3   4      438.58      409.61     55.03 o 
  13   3   4       32.80       10.53     37.97 o 
  15   3   4      970.66      860.42    104.47 o 
 -18   4   4      459.61      533.51     84.71 o 
 -16   4   4     4229.01     3857.71    172.23 o 
 -14   4   4     2327.15     2268.06    127.06 o 
 -12   4   4     6039.83     5996.51    297.48 o 
 -10   4   4      592.72      608.91     38.72 o 
  -8   4   4     7656.34     7756.95     87.42 o 
  -6   4   4    12690.32    12503.19    112.10 o 
  -4   4   4    47507.09    50142.88    365.98 o 
  -2   4   4    20220.35    20042.83    255.90 o 
   0   4   4     2243.12     2249.39     57.63 o 
   2   4   4     1521.98     1676.24     51.87 o 
   4   4   4      973.18      790.75     49.69 o 
   6   4   4    21400.62    20659.02    230.25 o 
   8   4   4    12037.34    11411.24    187.88 o 
  10   4   4     2396.79     2386.99     85.94 o 
  12   4   4       20.51        0.00     35.24 o 
  14   4   4      195.85      142.20     51.02 o 
 -17   5   4      412.16      396.31     80.43 o 
 -15   5   4      291.85      312.33     69.13 o 
 -13   5   4     1174.57      953.00     90.22 o 
 -11   5   4     1253.40     1380.60    119.79 o 
  -9   5   4      297.90      295.51     28.39 o 
  -7   5   4      151.62      122.09     33.92 o 
  -5   5   4     6606.08     6667.03    103.02 o 
  -3   5   4     1786.47     1937.77     91.84 o 
  -1   5   4       44.93       42.39     14.61 o 
   1   5   4      170.80      126.38     29.55 o 
   3   5   4     1131.08     1224.41     40.13 o 
   5   5   4      779.14      774.80     52.92 o 
   7   5   4      100.90       65.77     29.38 o 
   9   5   4     1297.17     1312.36     70.89 o 
  11   5   4      648.38      757.64     58.75 o 
  13   5   4      197.69      165.87     50.61 o 
  15   5   4      102.02       71.90     51.59 o 
 -16   6   4     2319.02     2381.18    149.65 o 
 -14   6   4    11992.28    11837.07    288.00 o 
 -12   6   4     1586.68     1518.64    108.68 o 
 -10   6   4      512.22      534.05     67.59 o 
  -8   6   4     2660.45     2934.11     69.79 o 
  -6   6   4     7330.64     7377.06    120.58 o 
  -4   6   4     2034.55     1718.73     86.08 o 
  -2   6   4     8207.57     7769.14     98.26 o 
   0   6   4     9164.07     8616.78    135.44 o 
   2   6   4       76.71       52.55     15.49 o 
   4   6   4     8354.21     8465.06    160.99 o 
   6   6   4    12297.86    12148.52    187.16 o 
   8   6   4     5949.01     6150.54    128.01 o 
  10   6   4       24.53        5.60     27.00 o 
  12   6   4      171.35      200.64     43.71 o 
  14   6   4      121.54       86.46     89.74 o 
 -17   7   4      301.55      321.20     80.43 o 
 -15   7   4     1161.13     1106.60    110.12 o 
 -13   7   4      637.52      689.25     97.83 o 
 -11   7   4      533.45      509.75     74.78 o 
  -9   7   4       16.63        9.58     35.21 o 
  -7   7   4      645.85      686.74     47.90 o 
  -5   7   4      666.84      617.00     44.47 o 
  -3   7   4      963.68      954.11     69.13 o 
  -1   7   4      457.99      411.07     44.19 o 
   1   7   4       24.10       37.35     17.80 o 
   3   7   4      178.45      200.29     32.99 o 
   5   7   4       24.05       15.72     25.83 o 
   7   7   4      985.47      882.30     63.67 o 
   9   7   4      236.38      230.96     40.18 o 
  11   7   4       17.81       20.17     30.16 o 
  13   7   4      177.45      157.56     49.24 o 
 -16   8   4      866.63      958.77    111.50 o 
 -14   8   4     4902.53     5031.96    204.69 o 
 -12   8   4     7153.81     6560.42    220.02 o 
 -10   8   4      471.82      324.68     91.84 o 
  -8   8   4     1360.27     1285.47    105.82 o 
  -6   8   4     2483.25     2245.37     98.52 o 
  -4   8   4     1238.67     1304.81     63.47 o 
  -2   8   4     6790.55     6968.86    136.40 o 
   0   8   4    18845.81    18778.27    211.52 o 
   2   8   4     2777.58     2597.51     86.17 o 
   4   8   4     2425.79     2370.62     89.12 o 
   6   8   4     9226.16     9415.18    175.28 o 
   8   8   4     3030.36     3322.15    102.40 o 
  10   8   4      844.17      806.12     62.27 o 
  12   8   4      140.71      111.39     47.00 o 
 -15   9   4      721.10      632.46     97.14 o 
 -13   9   4      110.08      113.17     57.83 o 
 -11   9   4       12.03        0.00     40.29 o 
  -9   9   4        4.23       25.61     40.87 o 
  -7   9   4        6.12       11.54     38.04 o 
  -5   9   4     1401.93     1525.45     72.85 o 
  -3   9   4     2332.92     2395.36    111.50 o 
  -1   9   4     3622.84     3785.84    133.56 o 
   1   9   4      931.98     1048.27     80.43 o 
   3   9   4       44.25       42.01     35.21 o 
   5   9   4      363.95      338.90     46.62 o 
   7   9   4     1148.15     1148.40     66.32 o 
   9   9   4      880.51      989.58     80.78 o 
  11   9   4      312.23      284.21     58.28 o 
 -14  10   4     1824.07     1910.57    145.39 o 
 -12  10   4     5150.80     5006.19    207.40 o 
 -10  10   4      402.02      414.43     76.23 o 
  -8  10   4     3366.83     3381.57    155.29 o 
  -6  10   4     2138.50     2247.48    137.76 o 
  -4  10   4     1310.44     1322.09     72.20 o 
  -2  10   4      855.75      978.20     67.60 o 
   0  10   4     3892.92     4241.89    149.33 o 
   2  10   4     4884.03     5054.12    217.62 o 
   4  10   4     1349.06     1304.87     93.18 o 
   6  10   4     3421.07     3391.56    122.68 o 
   8  10   4     1775.72     1835.00    101.06 o 
  10  10   4      205.45      221.37     55.23 o 
 -11  11   4      324.63      205.64     67.76 o 
  -9  11   4       48.29       55.46     50.59 o 
  -7  11   4      842.40      810.37    101.82 o 
  -5  11   4     2017.81     2017.71    121.31 o 
  -3  11   4     3108.98     3071.85    113.53 o 
  -1  11   4       24.30       19.97     33.88 o 
   1  11   4     1049.32      877.15     80.14 o 
   3  11   4       13.55        0.00     43.92 o 
   5  11   4       51.83       44.75     40.87 o 
   7  11   4      190.68      183.68     59.29 o 
   9  11   4     1308.37     1274.99    114.84 o 
 -10  12   4        5.58       87.85     59.29 o 
  -8  12   4      437.01      471.79     82.97 o 
  -6  12   4     1262.34     1224.60    107.29 o 
  -4  12   4       97.94      117.80     50.82 o 
  -2  12   4      577.50      491.15    103.82 o 
   0  12   4      855.17      850.52    127.78 o 
   2  12   4       44.00        0.00     36.38 o 
   4  12   4      911.74      940.47     97.38 o 
   6  12   4     3749.89     3640.94    174.79 o 
  -7  13   4       33.76       33.58     55.00 o 
  -5  13   4      965.63      962.53     98.82 o 
  -3  13   4     1704.74     1836.81    179.69 o 
  -1  13   4      738.27      718.75     87.39 o 
   1  13   4       30.76       46.98     47.75 o 
   3  13   4       31.47       42.98     61.89 o 
 -19   1   5     1982.14     2084.38    195.66 o 
 -17   1   5     4317.13     4552.92    141.77 o 
 -15   1   5     3081.81     3050.71     94.23 o 
 -13   1   5      278.27      262.89     34.90 o 
 -11   1   5     4946.91     4887.49     97.90 o 
  -9   1   5     4357.12     4041.53     80.28 o 
  -7   1   5     5247.84     4759.92     78.22 o 
  -5   1   5     9445.51     9206.44     96.98 o 
  -3   1   5     8138.70     6559.17   1004.61 o 
  -1   1   5      468.56      474.20     23.31 o 
   1   1   5     9328.60     9111.52     97.61 o 
   3   1   5    29792.62    28794.95    286.36 o 
   5   1   5     9106.87     8661.69    145.20 o 
   7   1   5       43.31       68.31     39.23 o 
   9   1   5       41.08       24.76     47.92 o 
  11   1   5      129.54      141.75     59.29 o 
  13   1   5      339.88      377.86     79.06 o 
  15   1   5     3102.09     3192.64    176.45 o 
 -18   2   5      111.51       90.96     56.60 o 
 -16   2   5       48.91       32.20     43.15 o 
 -14   2   5      108.08      113.47     30.45 o 
 -12   2   5      254.63      283.28     33.77 o 
 -10   2   5      108.64      112.22     23.02 o 
  -8   2   5      779.91      828.96     39.67 o 
  -6   2   5      224.85      233.05     21.83 o 
  -4   2   5       12.86        1.74     11.73 o 
  -2   2   5      367.17      379.47     20.75 o 
   0   2   5      181.65      195.52     19.27 o 
   2   2   5      655.55      688.82     33.57 o 
   4   2   5      554.95      486.38     41.50 o 
   6   2   5      551.01      577.91     48.94 o 
   8   2   5      351.21      308.73     59.29 o 
  10   2   5      661.22      643.73     60.31 o 
  12   2   5      940.71      880.29     97.38 o 
  14   2   5        1.89       71.88     59.29 o 
 -19   3   5     1758.88     1599.37    131.27 o 
 -17   3   5     6344.59     6477.34    305.47 o 
 -15   3   5     2917.93     2786.24    229.60 o 
 -13   3   5       20.66       39.35     28.48 o 
 -11   3   5    13406.24    12632.13    160.80 o 
  -9   3   5    20420.50    20035.44    271.96 o 
  -7   3   5    11379.29    11558.58    171.95 o 
  -5   3   5    17681.69    17808.56    190.77 o 
  -3   3   5    12160.68    11176.04    137.71 o 
  -1   3   5      962.59      979.08     36.73 o 
   1   3   5    20303.49    19354.37    192.50 o 
   3   3   5    45828.88    44108.16    238.03 o 
   5   3   5    20969.06    20889.79    228.16 o 
   7   3   5     2153.76     2163.87     88.76 o 
   9   3   5      897.01      861.10     65.90 o 
  11   3   5       11.98       28.32     35.24 o 
  13   3   5      940.46      973.70    141.75 o 
  15   3   5     1662.58     1839.96    140.84 o 
 -18   4   5      222.11      196.24     67.59 o 
 -16   4   5       26.02       59.33     48.87 o 
 -14   4   5      410.59      416.02     69.13 o 
 -12   4   5        0.42        0.00     19.26 o 
 -10   4   5        2.64       10.65     22.27 o 
  -8   4   5     1761.24     1741.64     46.61 o 
  -6   4   5     1197.44     1107.66     38.04 o 
  -4   4   5      496.58      560.02     39.19 o 
  -2   4   5        2.13        3.26     12.12 o 
   0   4   5       35.64       54.41     15.60 o 
   2   4   5      271.66      299.35     24.23 o 
   4   4   5      912.48      847.49     37.31 o 
   6   4   5     1335.35     1458.85     73.70 o 
   8   4   5      369.40      396.21     48.94 o 
  10   4   5       54.98       51.42     30.45 o 
  12   4   5       78.97       78.22     42.53 o 
  14   4   5      243.27      231.96     77.61 o 
 -17   5   5     4897.02     4636.96    201.65 o 
 -15   5   5     7038.06     7125.92    273.52 o 
 -13   5   5       58.52      111.35     49.35 o 
 -11   5   5     2325.56     2228.21     94.10 o 
  -9   5   5     9387.00     9309.44    189.73 o 
  -7   5   5     4909.72     5039.47     79.35 o 
  -5   5   5     9308.29     9779.11    106.57 o 
  -3   5   5    46095.94    48684.39    582.34 o 
  -1   5   5     2125.89     2160.85     55.57 o 
   1   5   5    20555.89    21367.92    474.60 o 
   3   5   5    26550.60    26269.61    311.02 o 
   5   5   5     4609.17     4708.29    117.53 o 
   7   5   5     2112.77     2383.39     94.30 o 
   9   5   5      188.10      182.69     37.68 o 
  11   5   5       23.95       29.31     31.15 o 
  13   5   5     1434.59     1450.25     98.74 o 
 -18   6   5      109.36       60.35     69.88 o 
 -16   6   5       30.58       43.92     53.65 o 
 -14   6   5      634.59      581.00     84.71 o 
 -12   6   5        3.14        0.00     38.04 o 
 -10   6   5      712.05      621.01     71.96 o 
  -8   6   5     1491.48     1586.59     71.53 o 
  -6   6   5     2964.09     2988.88    110.61 o 
  -4   6   5       11.48       41.93     28.24 o 
  -2   6   5      623.40      571.01     42.22 o 
   0   6   5       18.94       18.72     15.60 o 
   2   6   5      565.26      582.58     35.85 o 
   4   6   5     1475.23     1549.37     72.21 o 
   6   6   5      360.28      377.47     55.09 o 
   8   6   5      407.73      382.92     53.74 o 
  10   6   5      120.96      116.61     36.15 o 
  12   6   5      612.68      646.66     61.36 o 
  14   6   5       18.80        6.41     43.84 o 
 -17   7   5     1981.02     2035.96    148.21 o 
 -15   7   5     2222.87     2357.90    149.65 o 
 -13   7   5       47.63       50.65     48.87 o 
 -11   7   5    10179.43    10275.56    254.07 o 
  -9   7   5     5964.78     6065.15    186.35 o 
  -7   7   5     1337.42     1357.49    123.78 o 
  -5   7   5     2181.83     2013.71     70.72 o 
  -3   7   5     3531.07     3665.98    101.38 o 
  -1   7   5      421.30      391.13     38.38 o 
   1   7   5    13604.63    15163.91    288.75 o 
   3   7   5    14651.80    15342.12    204.77 o 
   5   7   5     4732.51     4699.13    125.20 o 
   7   7   5      101.48       75.61     36.07 o 
   9   7   5       71.71       84.37     33.25 o 
  11   7   5      653.82      635.05     61.23 o 
  13   7   5      123.00      144.38     46.94 o 
 -16   8   5       29.66       35.94     56.47 o 
 -14   8   5       17.26        0.00     48.00 o 
 -12   8   5      354.47      305.54     69.13 o 
 -10   8   5      703.00      671.83     80.43 o 
  -8   8   5      831.14      848.18    113.80 o 
  -6   8   5     1188.94     1263.12     90.22 o 
  -4   8   5      770.78      642.66     83.85 o 
  -2   8   5       29.90        9.10     22.74 o 
   0   8   5      751.50      724.25     53.57 o 
   2   8   5      720.69      838.51     71.96 o 
   4   8   5      413.66      470.00     49.15 o 
   6   8   5     1126.30     1172.97     76.69 o 
   8   8   5      377.01      444.95     48.62 o 
  10   8   5        1.02        0.00     29.58 o 
  12   8   5      226.37      271.73     59.65 o 
 -15   9   5     1166.64     1180.43    121.31 o 
 -13   9   5       13.12        0.73     46.01 o 
 -11   9   5      658.11      776.86     90.22 o 
  -9   9   5      745.70      804.69     86.08 o 
  -7   9   5      118.12      149.30     50.59 o 
  -5   9   5     1919.37     1962.70    131.77 o 
  -3   9   5     2379.63     2506.53     94.30 o 
  -1   9   5     1084.39     1126.25     65.63 o 
   1   9   5       19.41       59.26     35.21 o 
   3   9   5     9027.25     9341.74    245.57 o 
   5   9   5     2295.60     2293.70     96.66 o 
   7   9   5       24.12        0.00     27.73 o 
   9   9   5       19.18       14.94     35.58 o 
  11   9   5      291.55      229.33     58.28 o 
 -14  10   5       37.53        0.00     49.35 o 
 -12  10   5        8.48        0.00     46.52 o 
 -10  10   5       55.53      110.27     54.57 o 
  -8  10   5     1181.94     1245.13    104.36 o 
  -6  10   5     1512.00     1416.12    157.73 o 
  -4  10   5     1124.40     1153.74     91.73 o 
  -2  10   5       10.94       32.44     33.53 o 
   0  10   5     1041.61     1191.42    137.76 o 
   2  10   5       45.68       69.88     39.23 o 
   4  10   5       89.15       92.37     42.07 o 
   6  10   5      782.47      750.07     67.70 o 
   8  10   5      472.83      464.83     68.32 o 
  10  10   5       52.90       35.11     42.88 o 
 -11  11   5      503.40      584.11     91.47 o 
  -9  11   5     1003.24      916.32    100.21 o 
  -7  11   5     2820.20     2417.95    175.69 o 
  -5  11   5     1385.31     1349.06    105.63 o 
  -3  11   5      822.54      799.62     66.54 o 
  -1  11   5       25.57       55.31     38.04 o 
   1  11   5     4319.33     4345.34    221.61 o 
   3  11   5     2015.41     2266.86    125.62 o 
   5  11   5     1014.53     1053.36    101.53 o 
   7  11   5      242.59      193.66     62.12 o 
 -10  12   5      464.41      449.98     87.39 o 
  -8  12   5     1224.99     1049.61    107.29 o 
  -6  12   5     1546.40     1481.11    115.76 o 
  -4  12   5       62.96       64.86     46.52 o 
  -2  12   5       95.97       60.27     44.91 o 
   0  12   5        3.00        1.60     35.21 o 
   2  12   5      183.16      263.54     87.85 o 
   4  12   5      985.45     1013.55    101.18 o 
   6  12   5     1381.05     1310.80    118.18 o 
  -7  13   5      338.65      391.41     80.43 o 
  -5  13   5      981.45     1027.65    104.36 o 
  -3  13   5     2157.51     2334.14    136.92 o 
  -1  13   5       95.56      167.71     79.86 o 
   1  13   5      834.60      920.24    100.21 o 
   3  13   5     2079.40     2147.09    141.18 o 
 -18   0   6     1716.40     1780.90    171.70 o 
 -16   0   6       10.62       21.68     39.23 o 
 -14   0   6    13329.03    13865.22    259.35 o 
 -12   0   6    18491.65    19036.93    277.59 o 
 -10   0   6       48.51       57.61     29.55 o 
  -8   0   6     1968.81     2740.61    127.78 o 
  -6   0   6     5911.83     5910.41     81.50 o 
  -4   0   6        3.75       13.51     12.00 o 
  -2   0   6    26211.10    25136.56    179.66 o 
   0   0   6    78055.29    79510.53    550.77 o 
   2   0   6    37436.65    38573.23    618.92 o 
   4   0   6     1394.65     1397.57    115.80 o 
   6   0   6     1384.35     1361.63    131.77 o 
   8   0   6     1658.11     1613.20    155.73 o 
  10   0   6     6261.52     6137.33    287.50 o 
  12   0   6     7399.19     7419.10    335.42 o 
  14   0   6     2847.42     2851.04    235.59 o 
 -19   1   6        7.74        3.99     67.88 o 
 -17   1   6      168.53      107.81     50.82 o 
 -15   1   6      189.77      167.53     34.41 o 
 -13   1   6      265.32      285.11     36.06 o 
 -11   1   6       97.90      111.60     26.29 o 
  -9   1   6      152.11      145.75     23.88 o 
  -7   1   6     5392.99     5848.71     89.62 o 
  -5   1   6      765.59      785.95     33.70 o 
  -3   1   6     1900.25     2188.54     37.42 o 
  -1   1   6      729.52      751.50     31.32 o 
   1   1   6     3502.20     3839.14     64.30 o 
   3   1   6    11611.49    12084.16    162.84 o 
   5   1   6      340.08      327.41     40.41 o 
   7   1   6      488.72      493.21     66.31 o 
   9   1   6      101.77      125.73     55.00 o 
  11   1   6       72.58       63.89     54.57 o 
  13   1   6        2.50        0.00     49.35 o 
  15   1   6        0.28        0.00     60.66 o 
 -18   2   6     1556.99     1733.61    126.68 o 
 -16   2   6      801.98      717.97     84.71 o 
 -14   2   6     9034.87     9253.97    179.43 o 
 -12   2   6    13830.96    14371.71    183.28 o 
 -10   2   6     7746.52     7853.19    116.64 o 
  -8   2   6    12553.46    12369.20    132.07 o 
  -6   2   6    13444.01    13569.39    127.70 o 
  -4   2   6        3.72       11.89     10.42 o 
  -2   2   6    41684.60    42938.38    474.63 o 
   0   2   6    42372.29    42424.88    315.71 o 
   2   2   6     4335.95     3906.09     74.31 o 
   4   2   6      889.02     1068.03     60.31 o 
   6   2   6       42.13       53.28     28.96 o 
   8   2   6      136.32      142.01     55.00 o 
  10   2   6      822.45      906.44     72.59 o 
  12   2   6     3730.85     3759.83    179.28 o 
  14   2   6     1893.78     1756.18    139.57 o 
 -19   3   6       16.59       18.02     55.00 o 
 -17   3   6        2.81       47.12     49.35 o 
 -15   3   6      136.02      150.81     55.00 o 
 -13   3   6      749.76      836.76     64.32 o 
 -11   3   6      124.81      167.89     36.42 o 
  -9   3   6     1011.56     1039.41     45.87 o 
  -7   3   6       35.72       27.02     15.57 o 
  -5   3   6      125.05      141.19     19.06 o 
  -3   3   6      661.10      707.03     34.44 o 
  -1   3   6     1198.92     1202.26     42.75 o 
   1   3   6      854.43      957.02     41.38 o 
   3   3   6      100.42       74.98     19.59 o 
   5   3   6      459.54      434.40     45.74 o 
   7   3   6      499.77      557.51     55.67 o 
   9   3   6      563.99      496.52     57.99 o 
  11   3   6        2.26        0.89     36.23 o 
  13   3   6       20.16        0.00     52.18 o 
 -18   4   6      910.06      972.26    107.18 o 
 -16   4   6      235.01      241.58     64.94 o 
 -14   4   6      525.14      628.88     78.91 o 
 -12   4   6       48.01       37.95     28.96 o 
 -10   4   6     5918.46     5814.27    131.23 o 
  -8   4   6    11041.34    10697.83    164.83 o 
  -6   4   6    10974.04    11611.16    162.98 o 
  -4   4   6       45.16       61.62     14.81 o 
  -2   4   6    17576.39    18104.81    154.54 o 
   0   4   6    19857.03    19926.19    492.43 o 
   2   4   6     3382.06     3181.62     69.69 o 
   4   4   6     1951.17     1924.44     79.13 o 
   6   4   6     1238.05     1272.48     74.44 o 
   8   4   6      296.46      326.75     50.38 o 
  10   4   6     2154.39     2289.56     91.47 o 
  12   4   6     6559.70     6869.18    183.86 o 
  14   4   6     2747.83     2637.74    165.01 o 
 -17   5   6       82.24       31.94     52.18 o 
 -15   5   6        2.03        7.87     46.52 o 
 -13   5   6      482.52      443.37     70.59 o 
 -11   5   6     2657.10     2448.90     93.37 o 
  -9   5   6      845.31      833.19     57.99 o 
  -7   5   6      429.18      530.69     45.06 o 
  -5   5   6       38.10       48.14     15.48 o 
  -3   5   6     4441.02     4660.80     79.85 o 
  -1   5   6       17.35       21.02     16.88 o 
   1   5   6       16.91       19.57     12.60 o 
   3   5   6     2688.76     2735.91     90.66 o 
   5   5   6     1118.77     1132.65     68.37 o 
   7   5   6      223.80      272.17     45.99 o 
   9   5   6       95.12      105.51     40.68 o 
  11   5   6     1106.37     1085.52     72.70 o 
  13   5   6       60.30       70.25     48.19 o 
 -16   6   6      148.63       60.51     54.57 o 
 -14   6   6     3139.39     3346.65    162.33 o 
 -12   6   6     5475.94     5151.11    184.92 o 
 -10   6   6     1910.66     2000.95     85.79 o 
  -8   6   6     5723.95     5863.15    132.13 o 
  -6   6   6     1206.67      981.30     77.61 o 
  -4   6   6        8.73       16.28     21.16 o 
  -2   6   6     5873.02     5609.62    118.28 o 
   0   6   6    16309.46    16228.35    461.82 o 
   2   6   6     7689.18     7582.06    183.35 o 
   4   6   6       21.56       22.67     25.68 o 
   6   6   6       12.03       13.86     29.38 o 
   8   6   6      150.42      158.53     43.57 o 
  10   6   6      311.13      320.00     48.27 o 
  12   6   6     1904.51     1937.85     96.57 o 
 -17   7   6      119.38      161.47     67.59 o 
 -15   7   6      134.98      165.71     64.94 o 
 -13   7   6     1992.79     1757.73    124.23 o 
 -11   7   6     1037.25     1002.75     93.05 o 
  -9   7   6      469.57      457.42     67.76 o 
  -7   7   6       33.47       57.90     39.53 o 
  -5   7   6      408.51      384.37     53.65 o 
  -3   7   6       13.05        1.28     22.20 o 
  -1   7   6      473.20      540.13     45.99 o 
   1   7   6     4221.48     4132.26    108.38 o 
   3   7   6     1671.00     1835.86     81.44 o 
   5   7   6        3.05        7.84     28.75 o 
   7   7   6       93.34      104.34     37.61 o 
   9   7   6      226.30      233.77     45.53 o 
  11   7   6        3.28        9.82     34.10 o 
 -16   8   6      202.14      210.10     73.25 o 
 -14   8   6     3237.49     2814.95    160.94 o 
 -12   8   6     3477.19     3162.97    187.67 o 
 -10   8   6     1330.78     1401.67    107.29 o 
  -8   8   6     1092.01     1245.53     98.82 o 
  -6   8   6     3359.40     3320.68    136.92 o 
  -4   8   6       94.83       79.46     31.45 o 
  -2   8   6     6453.59     6131.51    136.42 o 
   0   8   6    18481.02    18281.52    415.28 o 
   2   8   6     5150.56     5450.73    167.84 o 
   4   8   6        5.54        2.05     28.17 o 
   6   8   6      285.12      289.52     48.94 o 
   8   8   6       31.77       34.07     36.79 o 
  10   8   6      924.64      902.33     70.35 o 
 -15   9   6       89.21       36.03     57.83 o 
 -13   9   6      461.47      378.41    103.82 o 
 -11   9   6      806.52      760.76     91.73 o 
  -9   9   6      534.68      513.11     76.08 o 
  -7   9   6        3.65        0.00     36.71 o 
  -5   9   6      169.29      230.36     53.65 o 
  -3   9   6        7.37        4.03     26.41 o 
  -1   9   6      467.53      480.96     63.89 o 
   1   9   6     2478.86     2628.66    139.76 o 
   3   9   6     1651.49     1731.13    108.68 o 
   5   9   6      190.67      157.78     52.18 o 
   7   9   6      190.24      151.77     45.23 o 
   9   9   6      292.83      282.56     49.01 o 
 -12  10   6     1231.75     1274.22    118.18 o 
 -10  10   6      928.98      830.73     96.00 o 
  -8  10   6      440.23      547.08     79.06 o 
  -6  10   6      768.45      931.66    147.74 o 
  -4  10   6       44.56       82.15     35.76 o 
  -2  10   6     9018.08     9687.24    235.45 o 
   0  10   6     3144.13     3413.36    177.69 o 
   2  10   6      980.06     1048.11     91.73 o 
   4  10   6       24.79       15.97     37.42 o 
   6  10   6       14.07       31.17     42.08 o 
   8  10   6        2.39        6.39     42.07 o 
 -11  11   6      986.88     1065.04    141.75 o 
  -9  11   6     1953.29     1925.87    135.44 o 
  -7  11   6      260.70      236.78     66.31 o 
  -5  11   6      329.88      388.76     56.83 o 
  -3  11   6     1696.87     1619.07    119.79 o 
  -1  11   6      736.62      737.23     80.43 o 
   1  11   6       12.39        0.00     35.42 o 
   3  11   6        4.83       24.24     39.23 o 
   5  11   6       65.01       11.98     55.90 o 
   7  11   6        0.16       45.10     47.75 o 
 -10  12   6      249.75      262.02     77.61 o 
  -8  12   6     1294.09     1155.76    115.80 o 
  -6  12   6     2349.96     2359.41    141.09 o 
  -4  12   6      169.29      121.68     53.42 o 
  -2  12   6      552.17      780.98     88.64 o 
   0  12   6     3709.10     3438.02    219.62 o 
   2  12   6      252.74      251.56     87.85 o 
   4  12   6        9.33       31.94     59.90 o 
  -5  13   6       15.13       30.23     48.87 o 
  -3  13   6      173.00      183.87     60.66 o 
  -1  13   6      232.00      207.64     87.85 o 
   1  13   6      451.91      343.40    103.82 o 
 -19   1   7      654.32      613.00     88.91 o 
 -17   1   7     2070.84     2168.69    105.89 o 
 -15   1   7     3540.34     3686.68    138.61 o 
 -13   1   7     9065.12     9497.93    149.10 o 
 -11   1   7     8825.30     9344.79    136.12 o 
  -9   1   7     1176.11     1113.10     55.63 o 
  -7   1   7     3529.42     3772.43     77.70 o 
  -5   1   7    20239.05    19293.06    117.11 o 
  -3   1   7    36920.11    36383.05    191.90 o 
  -1   1   7    19795.23    19823.94    145.00 o 
   1   1   7     2661.67     3135.37    113.20 o 
   3   1   7       42.75       73.78     25.57 o 
   5   1   7     1042.70     1104.37     87.53 o 
   7   1   7     4278.65     4141.67    158.04 o 
   9   1   7     8492.65     8342.97    235.65 o 
  11   1   7     3926.25     3838.71    177.88 o 
  13   1   7       43.28       85.63     63.48 o 
 -18   2   7        0.34       23.07     50.59 o 
 -16   2   7       93.51       47.84     37.61 o 
 -14   2   7      318.55      282.52     46.72 o 
 -12   2   7        0.34        0.00     21.83 o 
 -10   2   7        8.26       11.65     19.06 o 
  -8   2   7        0.35        8.52     16.66 o 
  -6   2   7       24.07       17.99     13.60 o 
  -4   2   7      147.41      102.49     39.53 o 
  -2   2   7     7173.55     7270.01     88.81 o 
   0   2   7      172.44      168.26     20.39 o 
   2   2   7     6507.23     6603.28    103.17 o 
   4   2   7      602.92      631.84     52.01 o 
   6   2   7      148.39      153.17     39.34 o 
   8   2   7       34.71       37.16     50.59 o 
  10   2   7      110.29      107.62     59.09 o 
  12   2   7      638.42      648.43     95.88 o 
  14   2   7       11.52       19.62     64.76 o 
 -19   3   7      356.61      325.74     80.14 o 
 -17   3   7     4638.57     4807.83    229.60 o 
 -15   3   7     2902.25     2814.76    113.76 o 
 -13   3   7      387.33      377.38     50.42 o 
 -11   3   7     3030.38     3221.65    105.16 o 
  -9   3   7     2855.32     2678.61     90.31 o 
  -7   3   7      291.38      301.44     26.71 o 
  -5   3   7    26690.57    27093.53    223.82 o 
  -3   3   7    24152.84    23770.18    293.94 o 
  -1   3   7       65.75       30.97     15.30 o 
   1   3   7     2727.69     2630.08     70.31 o 
   3   3   7      558.36      540.70     37.22 o 
   5   3   7       87.64       96.25     33.82 o 
   7   3   7     3851.97     3864.06    125.07 o 
   9   3   7     7784.27     8000.83    232.82 o 
  11   3   7     2336.07     2333.40    145.39 o 
  13   3   7      264.59      202.29     74.78 o 
 -18   4   7      107.90      118.01     66.31 o 
 -16   4   7      119.19      135.86     60.66 o 
 -14   4   7      140.56      159.42     54.57 o 
 -12   4   7       25.66       33.14     29.92 o 
 -10   4   7      363.62      384.74     45.74 o 
  -8   4   7       48.06       65.22     27.02 o 
  -6   4   7      159.92      168.24     31.73 o 
  -4   4   7      101.68       89.52     17.71 o 
  -2   4   7     1529.10     1683.71     55.51 o 
   0   4   7     1227.09     1047.09    248.14 o 
   2   4   7        0.64        0.00     16.49 o 
   4   4   7      238.60      242.36     41.37 o 
   6   4   7      122.64      124.69     38.65 o 
   8   4   7       35.13       38.68     34.38 o 
  10   4   7      272.12      273.18     55.24 o 
  12   4   7        2.65       13.98     59.29 o 
 -17   5   7     3424.01     3303.42    173.49 o 
 -15   5   7     4005.17     3887.20    173.49 o 
 -13   5   7      135.13       85.85     48.00 o 
 -11   5   7      592.57      584.60     53.98 o 
  -9   5   7     4843.46     5116.15    128.55 o 
  -7   5   7      608.73      674.33     52.01 o 
  -5   5   7    19421.07    19346.39    419.00 o 
  -3   5   7    28988.83    29341.87    711.73 o 
  -1   5   7     6522.24     6736.96    107.40 o 
   1   5   7      814.94      870.31     45.33 o 
   3   5   7      489.53      486.72     48.30 o 
   5   5   7      180.92      152.93     39.06 o 
   7   5   7     1126.19     1058.93     74.68 o 
   9   5   7     6942.14     6857.31    176.47 o 
  11   5   7     1810.18     1808.07     91.26 o 
 -16   6   7      281.37      287.12     74.46 o 
 -14   6   7      550.89      489.26     77.30 o 
 -12   6   7     2077.61     2043.40    124.14 o 
 -10   6   7      221.91      269.71     42.87 o 
  -8   6   7     1210.19     1161.23     69.59 o 
  -6   6   7     1260.08     1062.29     81.88 o 
  -4   6   7      960.26     1019.21     62.16 o 
  -2   6   7      295.16      347.87     39.06 o 
   0   6   7      177.01      198.57     28.22 o 
   2   6   7     1631.70     1472.49     73.48 o 
   4   6   7       59.62       66.56     32.11 o 
   6   6   7     1512.03     1476.83     84.51 o 
   8   6   7      603.12      603.82     63.94 o 
  10   6   7       76.15      108.31     39.75 o 
  12   6   7        1.19       14.91     37.10 o 
 -17   7   7     1911.69     1842.14    143.92 o 
 -15   7   7     2438.17     2504.24    153.71 o 
 -13   7   7     3101.45     2868.62    152.47 o 
 -11   7   7     3896.79     3474.89    158.04 o 
  -9   7   7     1161.38     1133.78     94.56 o 
  -7   7   7        5.96       37.93     36.71 o 
  -5   7   7    10063.16    10304.21    180.52 o 
  -3   7   7    11814.45    11600.39    203.42 o 
  -1   7   7     2061.54     2088.64    215.59 o 
   1   7   7      450.47      546.60     91.84 o 
   3   7   7      440.72      566.07     53.66 o 
   5   7   7      353.17      326.35     48.06 o 
   7   7   7     2498.12     2423.28    109.11 o 
   9   7   7     1552.99     1497.22     95.70 o 
  11   7   7     1371.17     1354.29     86.42 o 
 -16   8   7       90.67       75.87     61.93 o 
 -14   8   7      580.77      468.72    103.82 o 
 -12   8   7      390.51      374.30     73.25 o 
 -10   8   7       13.94        0.00     39.23 o 
  -8   8   7      608.95      508.30     70.42 o 
  -6   8   7      923.42      841.76     79.06 o 
  -4   8   7       83.54       99.83     33.76 o 
  -2   8   7      468.08      491.39     50.72 o 
   0   8   7      920.96      906.27     77.61 o 
   2   8   7      790.59      911.45     81.74 o 
   4   8   7        1.04        0.00     31.65 o 
   6   8   7      802.01      795.77     69.83 o 
   8   8   7       66.43       66.16     41.08 o 
  10   8   7        8.74        9.90     34.02 o 
 -13   9   7     1645.44     1647.93    131.27 o 
 -11   9   7     1965.46     2176.63    136.92 o 
  -9   9   7      168.46      225.61     62.12 o 
  -7   9   7      632.59      603.22     76.08 o 
  -5   9   7     4197.70     4516.28    132.93 o 
  -3   9   7     8707.88     9252.35    181.05 o 
  -1   9   7     1605.89     1662.96    105.85 o 
   1   9   7     2072.88     2129.73    141.75 o 
   3   9   7     1524.36     1604.05    187.67 o 
   5   9   7      148.14      118.42     48.87 o 
   7   9   7     1234.94     1328.54    183.68 o 
   9   9   7     4272.54     4288.99    136.07 o 
 -12  10   7      254.62      261.70     73.25 o 
 -10  10   7       47.41       45.65     51.72 o 
  -8  10   7       82.53       64.83     59.90 o 
  -6  10   7      456.87      518.42     59.66 o 
  -4  10   7      924.35     1052.89    233.59 o 
  -2  10   7     1574.77     1565.47    217.62 o 
   0  10   7     1051.25     1006.70     91.73 o 
   2  10   7       54.83       55.90     42.35 o 
   4  10   7      835.06      765.60     86.08 o 
   6  10   7      548.72      596.82     83.26 o 
   8  10   7      501.86      408.44     97.83 o 
 -11  11   7      580.04      644.67     95.88 o 
  -9  11   7     1118.48     1032.30    107.29 o 
  -7  11   7       28.51        6.90     46.01 o 
  -5  11   7     3366.60     3436.90    129.69 o 
  -3  11   7     1830.15     2007.78    125.62 o 
  -1  11   7      644.73      698.33     81.74 o 
   1  11   7      393.48      296.84     64.94 o 
   3  11   7      743.51      780.89     90.35 o 
   5  11   7        5.02        0.00     40.29 o 
  -8  12   7      293.84      310.72     76.08 o 
  -6  12   7      522.39      475.69     65.57 o 
  -4  12   7      331.11      382.45     74.78 o 
  -2  12   7      162.01      247.21     63.48 o 
   0  12   7      166.48      205.32     61.89 o 
   2  12   7       24.26        0.00     42.07 o 
 -18   0   8     1742.33     2307.99    199.65 o 
 -16   0   8      236.61      135.54     50.59 o 
 -14   0   8     1280.22     1352.65     97.14 o 
 -12   0   8     2877.79     2821.72    120.53 o 
 -10   0   8      149.52      117.13     38.04 o 
  -8   0   8    14558.93    14406.89    222.23 o 
  -6   0   8    15908.17    14888.31    145.37 o 
  -4   0   8       25.40       61.55     18.61 o 
  -2   0   8      962.37     1032.11     49.25 o 
   0   0   8     4825.52     5066.24    117.42 o 
   2   0   8     6390.32     6648.44    235.59 o 
   4   0   8     4836.30     4196.70    211.63 o 
   6   0   8    15537.99    15864.42    419.27 o 
   8   0   8     1798.91     1892.71    179.69 o 
  10   0   8       74.76       95.83     91.84 o 
  12   0   8     1627.27     1465.45    183.68 o 
 -19   1   8       56.47       43.92     75.87 o 
 -17   1   8      126.73      108.53     44.40 o 
 -15   1   8      326.82      324.74     50.61 o 
 -13   1   8       32.89       44.81     26.67 o 
 -11   1   8      231.76      257.57     33.50 o 
  -9   1   8      784.58      882.85     48.95 o 
  -7   1   8       69.09       49.44     18.31 o 
  -5   1   8      497.34      499.90     25.71 o 
  -3   1   8       63.12       74.92     16.93 o 
  -1   1   8    13622.06    13923.76    131.23 o 
   1   1   8     2422.00     2380.52     68.51 o 
   3   1   8     2470.08     2551.17     91.31 o 
   5   1   8        0.68        0.00     39.23 o 
   7   1   8      100.03       85.85     53.65 o 
   9   1   8        1.10        5.99     50.82 o 
  11   1   8      600.86      564.52     93.05 o 
  13   1   8      309.14      287.70     84.56 o 
 -18   2   8     2139.08     2312.39    143.92 o 
 -16   2   8      577.67      548.98     62.16 o 
 -14   2   8      545.97      518.26     57.27 o 
 -12   2   8      604.50      682.63     58.20 o 
 -10   2   8     2399.30     2327.06     71.04 o 
  -8   2   8    25069.85    25815.38    260.87 o 
  -6   2   8    25409.03    25305.70    170.56 o 
  -4   2   8     2502.60     1583.98    444.81 o 
  -2   2   8     8395.29     8759.97    104.61 o 
   0   2   8     3325.88     3357.28     77.48 o 
   2   2   8     4627.22     4674.97     94.50 o 
   4   2   8     7809.20     7718.27    158.94 o 
   6   2   8     7953.64     8034.06    174.12 o 
   8   2   8     2808.44     2703.09    153.73 o 
  10   2   8      416.53      450.85     84.14 o 
  12   2   8      884.06      913.98    110.01 o 
 -19   3   8      137.06      170.20     75.87 o 
 -17   3   8       13.00       14.64     50.59 o 
 -15   3   8      107.93      104.56     39.12 o 
 -13   3   8      750.44      821.55     65.21 o 
 -11   3   8      876.79      860.47     63.94 o 
  -9   3   8      278.81      293.59     40.68 o 
  -7   3   8      887.74      470.87    273.28 o 
  -5   3   8     1265.77     1402.15     50.06 o 
  -3   3   8      624.87      769.46     37.92 o 
  -1   3   8      543.69      588.85     37.68 o 
   1   3   8       23.40       27.88     20.25 o 
   3   3   8     1338.98     1450.39     59.89 o 
   5   3   8       49.55       26.54     32.29 o 
   7   3   8       13.77        4.97     36.74 o 
   9   3   8       31.55      101.82     59.29 o 
  11   3   8       72.22       89.61     60.66 o 
 -18   4   8     1930.81     2197.85    148.05 o 
 -16   4   8     2035.34     1847.54    129.51 o 
 -14   4   8      518.67      479.68     58.20 o 
 -12   4   8      100.55      150.30     39.77 o 
 -10   4   8     2476.10     2395.31     94.94 o 
  -8   4   8    16029.10    15883.39    216.09 o 
  -6   4   8    24098.76    24808.95    250.11 o 
  -4   4   8     9184.55     9761.78    135.49 o 
  -2   4   8      189.39      228.98     27.66 o 
   0   4   8     1382.11     1419.93     55.50 o 
   2   4   8      714.54      676.12     43.81 o 
   4   4   8     3824.80     3792.96    118.28 o 
   6   4   8     9473.92     9187.74    190.40 o 
   8   4   8     4089.87     3840.33    135.98 o 
  10   4   8       12.55        0.00     52.18 o 
  12   4   8     1940.34     1978.95    148.05 o 
 -17   5   8      235.66      173.03     67.06 o 
 -15   5   8       56.35        0.00     44.91 o 
 -13   5   8      995.43      954.36     71.52 o 
 -11   5   8      138.72      135.28     40.41 o 
  -9   5   8     1917.08     1799.25     84.84 o 
  -7   5   8      212.81      248.65     39.96 o 
  -5   5   8     2796.71     2877.75     81.49 o 
  -3   5   8       13.01        0.00     20.49 o 
  -1   5   8      622.29      589.21     40.18 o 
   1   5   8       27.29       32.38     22.03 o 
   3   5   8       21.86        9.67     26.50 o 
   5   5   8      875.83      823.31     66.86 o 
   7   5   8       58.21       41.65     36.32 o 
   9   5   8      112.67      117.92     47.38 o 
  11   5   8        2.40        6.62     42.87 o 
 -16   6   8     1512.47     1497.16    125.05 o 
 -14   6   8     2307.02     2312.33    141.09 o 
 -12   6   8       95.13      138.17     42.09 o 
 -10   6   8     2755.53     2773.09    126.57 o 
  -8   6   8    11366.03    11549.84    197.48 o 
  -6   6   8     8672.69     9016.78    168.79 o 
  -4   6   8      859.18      827.85     57.54 o 
  -2   6   8       69.43       79.75     29.14 o 
   0   6   8      784.06      859.77     57.27 o 
   2   6   8     1872.96     1964.05     85.79 o 
   4   6   8     3663.13     3739.55    121.23 o 
   6   6   8     6309.46     6184.80    162.90 o 
   8   6   8     1200.00     1280.27     89.74 o 
  10   6   8      493.53      437.56     68.29 o 
 -15   7   8      325.92      213.23     70.42 o 
 -13   7   8      132.30      109.81     53.65 o 
 -11   7   8     1485.72     1511.53    113.37 o 
  -9   7   8      508.87      526.13     56.33 o 
  -7   7   8      437.08      461.41     67.76 o 
  -5   7   8      113.63       95.55     33.76 o 
  -3   7   8       78.92       83.94     32.99 o 
  -1   7   8      223.26      296.14     41.37 o 
   1   7   8      719.11      742.65     76.23 o 
   3   7   8     1146.72     1205.54     94.56 o 
   5   7   8      108.64      143.75     42.31 o 
   7   7   8       81.24       61.18     40.51 o 
   9   7   8       17.64       30.41     42.31 o 
 -14   8   8      477.17      522.60     86.08 o 
 -12   8   8     1034.03      856.49     95.88 o 
 -10   8   8      366.85      413.29     73.41 o 
  -8   8   8     3400.59     3483.31    153.86 o 
  -6   8   8     4979.75     4955.21    139.85 o 
  -4   8   8      459.01      520.10     53.76 o 
  -2   8   8       49.28       46.72     29.26 o 
   0   8   8      183.17      250.21     57.83 o 
   2   8   8       61.91      150.25     49.35 o 
   4   8   8     2152.62     2185.33    126.96 o 
   6   8   8     3159.59     3123.73    126.01 o 
   8   8   8      740.90      821.41     81.31 o 
 -13   9   8      177.65      194.50     67.59 o 
 -11   9   8      498.19      605.31     87.39 o 
  -9   9   8      116.64       94.12     49.35 o 
  -7   9   8      169.29      127.41     40.56 o 
  -5   9   8      298.12      283.06     47.61 o 
  -3   9   8      748.05      845.74     67.45 o 
  -1   9   8      490.83      412.72     64.76 o 
   1   9   8      327.94      368.06     64.94 o 
   3   9   8      252.74      243.58     62.12 o 
   5   9   8      402.37      371.93     71.63 o 
   7   9   8      163.78      161.72     62.12 o 
 -12  10   8     1022.62     1001.70    110.01 o 
 -10  10   8       39.88       59.68     52.18 o 
  -8  10   8     5114.65     4793.15    273.52 o 
  -6  10   8     3742.04     3796.41    134.47 o 
  -4  10   8      439.01      435.66     70.42 o 
  -2  10   8      825.17      884.69     88.91 o 
   0  10   8      177.69       96.40     49.91 o 
   2  10   8      526.34      472.24     75.87 o 
   4  10   8      525.08      530.78     81.88 o 
   6  10   8     1576.52     1405.26    118.49 o 
  -9  11   8      620.56      524.83     86.08 o 
  -7  11   8      609.00      606.58     69.91 o 
  -5  11   8      946.18      961.45     97.14 o 
  -3  11   8      358.56      386.23    105.82 o 
  -1  11   8      143.38      167.31     83.85 o 
   1  11   8      724.10      702.47     87.39 o 
   3  11   8     1049.26     1004.02    102.80 o 
  -6  12   8     2445.81     2411.97    149.65 o 
  -4  12   8      188.60      199.28     60.26 o 
  -2  12   8       31.54       51.45     49.35 o 
   0  12   8      153.71      137.76     59.29 o 
 -19   1   9      480.12      499.13    123.78 o 
 -17   1   9      267.54      338.02     56.33 o 
 -15   1   9       84.09      130.84     42.22 o 
 -13   1   9     4940.83     5212.04    196.02 o 
 -11   1   9    13063.39    13581.61    172.47 o 
  -9   1   9     7163.77     7193.29    120.96 o 
  -7   1   9       16.41        3.60     20.49 o 
  -5   1   9     2025.81     1958.23     53.21 o 
  -3   1   9     1819.45     1808.60     53.44 o 
  -1   1   9     3744.39     3726.25     75.73 o 
   1   1   9     6810.81     6915.36    117.73 o 
   3   1   9    11506.42    11274.67    191.00 o 
   5   1   9     1602.94     1360.79    107.18 o 
   7   1   9     2768.55     2620.25    215.63 o 
   9   1   9     3101.42     3162.42    167.98 o 
  11   1   9      674.45      697.27    103.03 o 
 -18   2   9        0.06        4.70     47.75 o 
 -16   2   9        6.16       21.16     37.00 o 
 -14   2   9      429.19      376.13     52.22 o 
 -12   2   9        1.54        0.78     29.38 o 
 -10   2   9       70.82       38.24     30.35 o 
  -8   2   9      777.57      750.49     45.85 o 
  -6   2   9      181.85      188.88     22.84 o 
  -4   2   9        2.66        0.00      9.32 o 
  -2   2   9      147.29      165.33     23.73 o 
   0   2   9      265.72      263.82     31.64 o 
   2   2   9      460.03      452.11     40.41 o 
   4   2   9      241.31      184.35     44.02 o 
   6   2   9       49.66       82.06     56.26 o 
   8   2   9       53.12       46.48     55.90 o 
  10   2   9      108.42       79.86     64.94 o 
 -17   3   9      371.46      291.49     70.42 o 
 -15   3   9        3.30        0.00     32.11 o 
 -13   3   9     1322.66     1351.18     82.93 o 
 -11   3   9    14096.81    13675.83    217.72 o 
  -9   3   9    18549.11    18031.64    192.36 o 
  -7   3   9     2901.06     2702.83    104.58 o 
  -5   3   9      353.12      358.64     29.62 o 
  -3   3   9     2162.51     2292.65     61.10 o 
  -1   3   9      768.88      833.67     62.82 o 
   1   3   9     6161.94     5994.97    111.44 o 
   3   3   9    10513.72     9984.74    147.80 o 
   5   3   9     3237.53     3245.75    118.63 o 
   7   3   9       72.96       42.21     40.98 o 
   9   3   9     2208.66     2310.18    148.05 o 
  11   3   9      971.71     1073.62    118.49 o 
 -18   4   9       37.84       79.12     59.48 o 
 -16   4   9      238.49      261.91     69.13 o 
 -14   4   9      138.54      155.32     44.30 o 
 -12   4   9      422.44      473.82     55.88 o 
 -10   4   9       17.94       30.34     30.35 o 
  -8   4   9       52.28       65.36     25.43 o 
  -6   4   9      315.77      369.62     36.53 o 
  -4   4   9      662.42      740.66     46.13 o 
  -2   4   9      136.23      127.47     29.97 o 
   0   4   9       62.97       33.64     22.03 o 
   2   4   9      293.41      350.66     47.00 o 
   4   4   9      256.87      253.57     49.15 o 
   6   4   9       17.95        5.77     36.79 o 
   8   4   9       73.42       52.14     47.11 o 
  10   4   9      162.47      221.76    105.82 o 
 -17   5   9      257.36      231.76     70.42 o 
 -15   5   9      889.54      762.92     92.66 o 
 -13   5   9      892.75      925.05     73.12 o 
 -11   5   9     4427.73     4303.27    133.21 o 
  -9   5   9     6104.72     6038.45    148.00 o 
  -7   5   9     1410.55     1497.34     66.63 o 
  -5   5   9      662.13      568.03     44.60 o 
  -3   5   9      191.85      268.55     39.77 o 
  -1   5   9       42.75       46.99     26.12 o 
   1   5   9     5997.44     6168.84    143.62 o 
   3   5   9     7466.13     7521.11    169.93 o 
   5   5   9      888.65     1000.72     76.01 o 
   7   5   9      160.31      142.93     47.42 o 
   9   5   9     1192.81     1289.43     95.70 o 
 -16   6   9       24.07        0.11     48.87 o 
 -14   6   9      143.41      195.39     63.48 o 
 -12   6   9       14.50        4.34     33.62 o 
 -10   6   9     1371.79     1305.70     82.07 o 
  -8   6   9      407.86      441.16     44.57 o 
  -6   6   9       75.10       87.00     32.77 o 
  -4   6   9        2.89        0.00     24.65 o 
  -2   6   9     1595.29     1619.78     82.21 o 
   0   6   9      371.25      331.67     57.83 o 
   2   6   9      578.22      491.10     55.23 o 
   4   6   9      211.48      215.76     47.61 o 
   6   6   9       45.68       39.06     38.14 o 
   8   6   9       55.37       22.36     41.45 o 
  10   6   9      246.12      196.82     59.06 o 
 -15   7   9       28.02        4.34     49.35 o 
 -13   7   9     1100.34     1165.62    110.01 o 
 -11   7   9     9259.84     9216.43    198.42 o 
  -9   7   9     7584.66     7800.60    177.59 o 
  -7   7   9      122.83      139.60     39.77 o 
  -5   7   9      689.03      745.46     62.16 o 
  -3   7   9     1021.50     1032.41     69.08 o 
  -1   7   9     1415.58     1473.27    102.80 o 
   1   7   9     4882.12     5342.26    180.64 o 
   3   7   9     4692.98     4573.64    174.99 o 
   5   7   9      898.43      777.46     72.91 o 
   7   7   9     1316.75     1153.57     88.10 o 
   9   7   9     1224.40     1129.30     93.62 o 
 -14   8   9      531.17      468.15     87.53 o 
 -12   8   9     1433.37     1393.03    125.78 o 
 -10   8   9      277.29      277.11     81.86 o 
  -8   8   9       12.49       16.62     31.30 o 
  -6   8   9        6.60        0.00     28.75 o 
  -4   8   9        6.73       25.92     30.35 o 
  -2   8   9      365.86      391.31     63.11 o 
   0   8   9     2694.74     2762.91    136.74 o 
   2   8   9      256.98      243.02     60.26 o 
   4   8   9       94.12      130.44     55.00 o 
   6   8   9        3.23        0.00     42.08 o 
   8   8   9        0.51        0.00     38.71 o 
 -13   9   9      393.85      307.47     79.06 o 
 -11   9   9     2837.40     2924.42    160.64 o 
  -9   9   9     1757.19     1856.45    102.64 o 
  -7   9   9      100.52      116.02     42.09 o 
  -5   9   9      570.64      583.01     61.37 o 
  -3   9   9      445.84      402.20     67.59 o 
  -1   9   9       95.43       82.44     47.75 o 
   1   9   9      177.25      124.65     51.72 o 
   3   9   9     3418.87     3538.96    166.52 o 
   5   9   9      800.53      770.99     96.00 o 
 -12  10   9      443.68      441.21     87.39 o 
 -10  10   9       65.71       63.38     55.00 o 
  -8  10   9       35.40       25.28     38.09 o 
  -6  10   9      379.27      414.19     91.84 o 
  -4  10   9       14.88       26.75     53.91 o 
  -2  10   9      430.45      445.21     73.25 o 
   0  10   9      694.29      661.99     87.85 o 
   2  10   9      508.66      584.07     85.81 o 
   4  10   9      116.53      113.14     59.09 o 
  -9  11   9     1440.97     1433.59     99.83 o 
  -7  11   9      739.30      630.47     73.55 o 
  -5  11   9       70.13       99.83     50.82 o 
  -3  11   9      244.42      272.69     67.59 o 
  -1  11   9      202.03      201.87     62.36 o 
   1  11   9     1941.48     1904.76    153.73 o 
 -18   0  10       13.10        0.00     71.88 o 
 -16   0  10     1413.61     1521.35    171.70 o 
 -14   0  10     9700.59    10102.43    363.37 o 
 -12   0  10    10493.69    11255.72    253.56 o 
 -10   0  10       65.49       90.19     55.90 o 
  -8   0  10     6259.15     6474.09    175.69 o 
  -6   0  10     6963.84     6949.29    411.28 o 
  -4   0  10      678.14      604.27     71.88 o 
  -2   0  10     8487.20     8400.62    144.83 o 
   0   0  10    21266.76    21619.00    497.14 o 
   2   0  10     1984.13     1960.59    167.71 o 
   4   0  10        7.63       11.98     71.88 o 
   6   0  10     6166.24     6081.43    295.49 o 
   8   0  10     2384.46     2056.42    199.65 o 
  10   0  10      697.52      786.63    151.74 o 
 -17   1  10       87.94       63.89     53.65 o 
 -15   1  10      347.82      267.10     52.01 o 
 -13   1  10      141.20      165.34     42.99 o 
 -11   1  10      493.31      522.44     45.14 o 
  -9   1  10      303.27      189.49     74.40 o 
  -7   1  10     1531.10     1577.30     63.03 o 
  -5   1  10       32.61       44.26     23.71 o 
  -3   1  10       18.60       17.68     17.30 o 
  -1   1  10      578.75      605.17     38.91 o 
   1   1  10      440.01      463.50     42.61 o 
   3   1  10     2078.04     1992.06     95.09 o 
   5   1  10      633.43      612.94     84.71 o 
   7   1  10      102.99       67.88     59.29 o 
   9   1  10       39.92       49.51     63.11 o 
 -18   2  10       85.50       43.85     43.41 o 
 -16   2  10     1931.58     1754.11    101.06 o 
 -14   2  10     9344.36     9138.06    195.76 o 
 -12   2  10     8596.53     8747.85    182.54 o 
 -10   2  10     1290.57     1333.93     79.06 o 
  -8   2  10     1351.00     1359.65     76.01 o 
  -6   2  10      497.02      465.39     38.85 o 
  -4   2  10     2264.04     1401.59    478.36 o 
  -2   2  10     9075.25     9226.19    122.77 o 
   0   2  10     6188.08     6202.85    124.96 o 
   2   2  10     1228.41     1221.73     64.76 o 
   4   2  10     6261.58     6115.65    158.83 o 
   6   2  10     3753.16     3817.27    173.63 o 
   8   2  10      865.17      835.96    104.36 o 
  10   2  10       62.75       33.51     64.76 o 
 -17   3  10      137.82      130.71     49.69 o 
 -15   3  10      456.59      500.33     62.99 o 
 -13   3  10      516.32      550.45     61.27 o 
 -11   3  10     1199.17     1194.04     77.53 o 
  -9   3  10       37.36       23.37     30.68 o 
  -7   3  10        3.56        0.00     18.91 o 
  -5   3  10      224.24      281.67     34.04 o 
  -3   3  10      682.32      493.73    131.00 o 
  -1   3  10      748.62      797.25     49.21 o 
   1   3  10      129.99      116.76     30.74 o 
   3   3  10      454.32      461.54     57.99 o 
   5   3  10        3.13        0.17     37.61 o 
   7   3  10       72.48       52.30     57.83 o 
   9   3  10       51.45       58.85     64.21 o 
 -16   4  10     1620.59     1660.97    128.26 o 
 -14   4  10     1647.75     1659.50     96.67 o 
 -12   4  10      510.68      535.30     59.85 o 
 -10   4  10      315.83      325.04     49.69 o 
  -8   4  10      348.87      402.08     39.98 o 
  -6   4  10      358.14      344.66     37.93 o 
  -4   4  10     1910.67     2107.70     74.02 o 
  -2   4  10     4062.04     4128.42    213.94 o 
   0   4  10     6281.87     6365.04    121.75 o 
   2   4  10      169.52      197.17     45.19 o 
   4   4  10     1249.35     1251.27     85.47 o 
   6   4  10     1894.92     1932.70    105.37 o 
   8   4  10      223.90      123.72     51.36 o 
 -17   5  10      297.01      260.73     76.08 o 
 -15   5  10        8.47        5.40     47.75 o 
 -13   5  10      351.74      243.75     51.45 o 
 -11   5  10     1264.62     1274.36     83.74 o 
  -9   5  10       51.05       45.53     27.52 o 
  -7   5  10        2.37        0.00     23.33 o 
  -5   5  10      533.46      554.45     46.13 o 
  -3   5  10     1876.21     1944.59     85.24 o 
  -1   5  10        1.89        5.89     26.12 o 
   1   5  10      166.39      180.72     41.98 o 
   3   5  10      286.55      247.00     50.38 o 
   5   5  10       72.35       25.44     38.82 o 
   7   5  10      144.52      132.39     50.98 o 
   9   5  10      335.46      409.03     70.60 o 
 -16   6  10     1540.77     1370.68    177.69 o 
 -14   6  10     6072.31     5798.09    217.19 o 
 -12   6  10     2152.75     2287.13    109.69 o 
 -10   6  10        6.06        0.00     26.07 o 
  -8   6  10      564.37      543.70     49.72 o 
  -6   6  10     1354.64     1391.84     79.55 o 
  -4   6  10      570.42      645.21     57.54 o 
  -2   6  10     3817.50     3904.37    118.51 o 
   0   6  10     5073.84     5097.05    225.61 o 
   2   6  10      155.60      160.85     53.71 o 
   4   6  10     2061.31     2011.45    102.96 o 
   6   6  10     2010.24     1847.26    106.75 o 
   8   6  10      687.80      658.52     78.32 o 
 -15   7  10      207.73      129.77     64.94 o 
 -13   7  10      732.00      605.02     88.91 o 
 -11   7  10      224.66      205.80     50.61 o 
  -9   7  10       31.08       18.47     30.59 o 
  -7   7  10      792.88      643.64     62.25 o 
  -5   7  10      613.59      586.91     58.96 o 
  -3   7  10      180.10      211.89     42.99 o 
  -1   7  10       12.64       22.63     38.04 o 
   1   7  10      269.33      228.63     60.26 o 
   3   7  10      178.99      184.21     63.48 o 
   5   7  10       32.66       35.60     48.74 o 
   7   7  10      263.22      243.53     60.68 o 
 -14   8  10     3264.90     3468.31    184.79 o 
 -12   8  10     3718.89     3617.90    179.14 o 
 -10   8  10      176.75      171.82     48.10 o 
  -8   8  10      751.05      662.37     67.95 o 
  -6   8  10      181.69      183.56     45.06 o 
  -4   8  10      523.58      614.85     61.98 o 
  -2   8  10     2361.88     2370.63    132.35 o 
   0   8  10     4875.89     5066.17    189.11 o 
   2   8  10     1290.16     1227.33    175.69 o 
   4   8  10      645.32      586.95     84.71 o 
   6   8  10     2258.21     2217.88    146.74 o 
 -13   9  10       89.38       96.02     60.26 o 
 -11   9  10        2.34        9.70     49.91 o 
  -9   9  10        3.01       16.36     38.09 o 
  -7   9  10       73.81       73.81     48.87 o 
  -5   9  10      901.27      836.02     72.98 o 
  -3   9  10      168.32      109.03     50.59 o 
  -1   9  10      623.71      656.15     84.56 o 
   1   9  10      158.94      158.52     60.66 o 
   3   9  10        5.80        0.47     47.75 o 
   5   9  10        1.68        0.00     47.92 o 
 -10  10  10      196.73      202.83     54.44 o 
  -8  10  10      501.10      500.92     67.45 o 
  -6  10  10      718.26      674.32     71.87 o 
  -4  10  10      682.27      613.13     86.08 o 
  -2  10  10     2041.63     2518.26    257.55 o 
   0  10  10      897.17      918.27    100.21 o 
   2  10  10      136.34      121.97     61.35 o 
  -7  11  10       24.42        0.00     43.70 o 
  -5  11  10      569.12      639.87     90.22 o 
  -3  11  10     1751.29     1754.30    129.79 o 
  -1  11  10       70.18       71.88     53.65 o 
 -17   1  11     2749.79     2740.19    193.66 o 
 -15   1  11     1344.53     1459.31    119.97 o 
 -13   1  11       40.24       53.24     36.89 o 
 -11   1  11      267.48      214.98     45.65 o 
  -9   1  11     1152.49     1217.43     75.14 o 
  -7   1  11     2284.67     2330.32     79.52 o 
  -5   1  11     4326.34     4348.35    103.13 o 
  -3   1  11     7594.30     7224.09    112.23 o 
  -1   1  11      605.32      601.18     42.02 o 
   1   1  11     2673.67     2591.65     86.96 o 
   3   1  11     2612.97     2651.13    142.57 o 
   5   1  11     1117.57     1109.88    108.68 o 
   7   1  11      179.29      176.00     74.46 o 
   9   1  11      258.45      229.60     81.88 o 
 -18   2  11       14.45       40.63     56.26 o 
 -16   2  11       62.10       27.11     40.68 o 
 -14   2  11      313.19      288.53     54.33 o 
 -12   2  11      161.85      127.93     42.09 o 
 -10   2  11      106.47      150.30     39.77 o 
  -8   2  11       98.70       61.01     33.76 o 
  -6   2  11        0.45        0.00     15.93 o 
  -4   2  11       53.39       11.47     14.93 o 
  -2   2  11     1642.68     1693.81     62.78 o 
   0   2  11       47.05       35.16     28.11 o 
   2   2  11     1298.16     1336.23     73.77 o 
   4   2  11      549.59      572.50     66.86 o 
   6   2  11       42.92       32.97     59.90 o 
   8   2  11       19.61        6.42     64.21 o 
 -17   3  11     3375.82     3420.70    140.77 o 
 -15   3  11     1697.47     1722.77    100.60 o 
 -13   3  11      160.53      153.49     45.99 o 
 -11   3  11     1842.55     1736.75     92.97 o 
  -9   3  11     1324.73     1363.73     81.13 o 
  -7   3  11     1900.96     1957.38     91.37 o 
  -5   3  11     6994.99     7101.16    130.23 o 
  -3   3  11     3938.38     4191.50     90.77 o 
  -1   3  11      187.89      194.99     35.28 o 
   1   3  11     5455.45     5437.37    121.00 o 
   3   3  11     6677.77     6620.42    193.90 o 
   5   3  11      710.40      709.53     74.38 o 
   7   3  11      320.97      269.15    117.80 o 
   9   3  11      603.25      520.50     98.82 o 
 -16   4  11        0.39       43.73     41.68 o 
 -14   4  11       16.56        3.91     37.61 o 
 -12   4  11        5.46        0.00     32.99 o 
 -10   4  11     1362.87     1261.92     81.95 o 
  -8   4  11      192.91      168.55     42.74 o 
  -6   4  11      182.31      179.78     33.69 o 
  -4   4  11        0.67        0.00     22.17 o 
  -2   4  11       35.59       52.49     32.11 o 
   0   4  11      245.50      256.78     39.36 o 
   2   4  11        5.22        0.00     34.65 o 
   4   4  11      190.18      208.35     52.27 o 
   6   4  11       15.52       24.72     42.48 o 
   8   4  11        1.09        0.00     58.49 o 
 -15   5  11     2337.98     2405.47    120.37 o 
 -13   5  11      327.01      301.90     55.51 o 
 -11   5  11     5526.24     5278.97    155.63 o 
  -9   5  11     1570.15     1363.65    101.17 o 
  -7   5  11      952.38     1060.32     62.77 o 
  -5   5  11     5065.68     5374.02    126.04 o 
  -3   5  11     5235.01     5173.40    137.03 o 
  -1   5  11      747.34      681.55     59.69 o 
   1   5  11     2190.49     2181.86    127.89 o 
   3   5  11     4056.72     4051.65    189.81 o 
   5   5  11      589.49      646.66     72.98 o 
   7   5  11       15.98       12.31     44.57 o 
 -14   6  11       17.46        0.00     39.92 o 
 -12   6  11       96.15       43.92     39.19 o 
 -10   6  11      246.10      239.17     51.45 o 
  -8   6  11     1288.08     1346.58     82.57 o 
  -6   6  11      782.60      779.91     65.57 o 
  -4   6  11      152.57      170.92     42.22 o 
  -2   6  11      419.36      448.91     54.44 o 
   0   6  11      450.12      428.69     70.42 o 
   2   6  11        6.83        0.00     43.15 o 
   4   6  11       63.94      101.38     57.42 o 
   6   6  11      420.99      393.23     66.78 o 
 -13   7  11       60.70       69.21     45.78 o 
 -11   7  11       71.52       71.94     44.02 o 
  -9   7  11      285.63      277.34     44.49 o 
  -7   7  11      441.87      497.96     59.66 o 
  -5   7  11     1709.64     1988.80     98.92 o 
  -3   7  11     3313.01     3409.01    153.40 o 
  -1   7  11       12.46        0.00     39.23 o 
   1   7  11     3239.87     3241.26    157.81 o 
   3   7  11     2910.71     3042.98    160.64 o 
   5   7  11      751.12      718.76     96.00 o 
 -12   8  11       45.52       32.36     53.42 o 
 -10   8  11      175.88      161.66     49.91 o 
  -8   8  11      441.11      568.67     78.91 o 
  -6   8  11      685.89      708.23     69.16 o 
  -4   8  11        2.03        0.00     33.88 o 
  -2   8  11        0.36        2.85     38.33 o 
   0   8  11      103.82      103.82     56.47 o 
   2   8  11        5.34       10.16     46.52 o 
   4   8  11       18.17        1.73     50.82 o 
 -11   9  11       20.88       37.73     42.88 o 
  -9   9  11      410.04      385.82     63.67 o 
  -7   9  11      612.61      656.48     71.39 o 
  -5   9  11     1390.10     1440.64    115.76 o 
  -3   9  11     1650.56     1681.54    122.60 o 
  -1   9  11       63.52       71.44     50.82 o 
   1   9  11       97.64       92.91     57.83 o 
   3   9  11       78.53       54.73     57.83 o 
  -8  10  11      231.75      212.02     55.23 o 
  -6  10  11      295.32      331.93     73.25 o 
  -4  10  11      487.13      463.33     81.88 o 
  -2  10  11       11.17        0.00     46.52 o 
   0  10  11       49.30       61.89     56.47 o 
 -16   0  12      221.02      127.78     87.85 o 
 -14   0  12     2503.32     2499.65    207.64 o 
 -12   0  12      863.97      942.36    135.76 o 
 -10   0  12      174.43      183.05     53.42 o 
  -8   0  12     1792.86     1811.67    106.85 o 
  -6   0  12     1658.90     1545.97    101.65 o 
  -4   0  12     1072.08     1195.64     91.73 o 
  -2   0  12     1203.40     1411.59    101.53 o 
   0   0  12     3880.95     4148.56    157.81 o 
   2   0  12       38.27        0.00     75.87 o 
   4   0  12       66.41       31.94     83.85 o 
   6   0  12      803.33      734.72    143.75 o 
   8   0  12        1.08        0.00     91.84 o 
 -17   1  12        1.62       87.30     61.93 o 
 -15   1  12      106.75      104.96     71.88 o 
 -13   1  12        9.43       35.48     38.25 o 
 -11   1  12        8.37       11.24     33.76 o 
  -9   1  12      127.67      134.89     41.37 o 
  -7   1  12        0.95        0.00     24.28 o 
  -5   1  12       79.52       62.76     29.85 o 
  -3   1  12      460.76      444.04     46.21 o 
  -1   1  12      830.72      788.07     49.64 o 
   1   1  12       24.70       12.13     35.29 o 
   3   1  12      546.66      499.16     84.56 o 
   5   1  12       27.53       24.33     99.83 o 
   7   1  12       37.50       23.96     64.94 o 
 -16   2  12      215.70      177.69     67.76 o 
 -14   2  12     1644.41     1634.01     98.02 o 
 -12   2  12     1401.27     1461.31     90.42 o 
 -10   2  12     2018.23     1912.37     97.35 o 
  -8   2  12     5416.39     5398.64    147.29 o 
  -6   2  12     2637.34     2713.36    107.47 o 
  -4   2  12        1.22        2.43     26.08 o 
  -2   2  12    10552.85    10290.22    145.64 o 
   0   2  12     6049.82     6106.77    131.61 o 
   2   2  12     1972.27     1845.29    100.33 o 
   4   2  12      460.26      469.26     84.71 o 
   6   2  12       59.28      130.83     71.96 o 
 -15   3  12        1.90        0.00     38.25 o 
 -13   3  12      265.71      275.05     54.53 o 
 -11   3  12      332.83      339.84     54.44 o 
  -9   3  12       47.16       26.08     35.30 o 
  -7   3  12       60.65       51.73     36.42 o 
  -5   3  12      321.76      254.81     48.30 o 
  -3   3  12      164.85      144.39     33.32 o 
  -1   3  12       59.98       64.40     32.75 o 
   1   3  12       13.08        3.13     38.14 o 
   3   3  12       71.11       99.48     46.93 o 
   5   3  12       18.30       43.58     46.37 o 
   7   3  12        5.67       14.61     66.31 o 
 -16   4  12       44.53        0.00     42.09 o 
 -14   4  12      271.39      237.91     55.23 o 
 -12   4  12      676.49      641.62     68.07 o 
 -10   4  12     1732.38     1854.71    121.41 o 
  -8   4  12     2465.47     2358.27    105.89 o 
  -6   4  12     6304.06     6315.96    263.78 o 
  -4   4  12       45.15       42.37     29.03 o 
  -2   4  12     2155.37     2431.17    102.45 o 
   0   4  12     2547.66     2708.14    139.23 o 
   2   4  12      429.90      379.13     61.37 o 
   4   4  12       90.80       56.14     48.10 o 
   6   4  12      405.02      315.80     65.81 o 
 -15   5  12      221.85      217.62     56.07 o 
 -13   5  12      201.96      209.89     54.33 o 
 -11   5  12        2.70        0.00     32.11 o 
  -9   5  12      681.17      606.08     66.86 o 
  -7   5  12      102.29      173.44     46.84 o 
  -5   5  12       58.93       55.74     35.76 o 
  -3   5  12      148.34      129.87     42.53 o 
  -1   5  12      306.59      239.95     61.35 o 
   1   5  12       32.27       43.17     50.82 o 
   3   5  12       68.98      131.58     59.09 o 
   5   5  12      180.11      108.00     51.34 o 
 -14   6  12      471.31      430.25     68.21 o 
 -12   6  12     1213.06     1394.59     95.93 o 
 -10   6  12      779.17      677.70     71.25 o 
  -8   6  12     3196.26     3106.10    125.20 o 
  -6   6  12     1303.41     1394.68    104.73 o 
  -4   6  12       21.62       15.81     35.53 o 
  -2   6  12     2562.14     2705.69    143.25 o 
   0   6  12     3613.67     3682.26    197.66 o 
   2   6  12      900.58      942.49    100.21 o 
   4   6  12       21.67        0.00     47.92 o 
 -13   7  12      576.58      552.02     73.48 o 
 -11   7  12      945.23      817.13     79.64 o 
  -9   7  12      577.78      569.08     86.08 o 
  -7   7  12        2.55        6.78     35.24 o 
  -5   7  12      211.76      205.22     48.30 o 
  -3   7  12       78.41      114.20     67.88 o 
  -1   7  12      430.18      500.53     79.06 o 
   1   7  12      362.50      383.15     77.30 o 
   3   7  12      354.76      354.85     80.43 o 
 -12   8  12      149.48      204.05     69.91 o 
 -10   8  12      420.53      419.18     81.74 o 
  -8   8  12      733.19      808.81     77.45 o 
  -6   8  12      639.58      641.94     70.27 o 
  -4   8  12       37.94       33.40     45.00 o 
  -2   8  12     1368.10     1243.41    110.01 o 
   0   8  12     1111.81     1182.53    112.52 o 
   2   8  12      118.02      100.98     63.48 o 
  -9   9  12        7.82       11.10     40.41 o 
  -7   9  12        0.59        0.00     38.25 o 
  -5   9  12       30.51       11.37     46.52 o 
  -3   9  12        1.02        0.00     43.70 o 
  -1   9  12       12.58        0.00     47.92 o 
 -15   1  13     1274.41     1297.50    119.78 o 
 -13   1  13     1575.22     1495.73    119.97 o 
 -11   1  13     2588.17     2696.27    116.56 o 
  -9   1  13     1258.90     1386.68     85.79 o 
  -7   1  13     1282.03     1261.54    106.29 o 
  -5   1  13     6105.28     6153.96    135.61 o 
  -3   1  13     4102.84     4156.78    114.79 o 
  -1   1  13     1031.20      978.45     64.77 o 
   1   1  13       28.18        0.00     52.18 o 
   3   1  13      270.36      237.59     76.23 o 
   5   1  13       33.36       49.79     66.31 o 
 -16   2  13       16.82       31.94     56.47 o 
 -14   2  13      378.48      348.66     59.88 o 
 -12   2  13        8.54        1.41     35.01 o 
 -10   2  13      472.07      470.09     61.45 o 
  -8   2  13        5.22        0.00     34.43 o 
  -6   2  13       94.79      101.94     41.08 o 
  -4   2  13       32.00       25.02     35.93 o 
  -2   2  13      212.51      205.00     42.56 o 
   0   2  13      130.12      118.07     37.94 o 
   2   2  13      127.72       62.04     45.23 o 
   4   2  13      445.97      406.14     88.91 o 
   6   2  13      107.65       39.93     99.83 o 
 -15   3  13      395.29      417.22     67.23 o 
 -13   3  13      721.45      758.36     74.38 o 
 -11   3  13     1947.81     1750.50    100.45 o 
  -9   3  13     1855.06     1775.16     98.35 o 
  -7   3  13       17.05        0.00     34.58 o 
  -5   3  13     3855.89     4102.97    177.39 o 
  -3   3  13     3889.59     3858.42    170.09 o 
  -1   3  13      178.33      225.72     42.40 o 
   1   3  13       54.16       29.41     41.68 o 
   3   3  13      130.67       96.33     51.67 o 
   5   3  13        1.55        0.00     60.26 o 
 -14   4  13       41.90       56.99     44.53 o 
 -12   4  13      181.25      181.77     52.01 o 
 -10   4  13       45.26       49.53     39.66 o 
  -8   4  13      375.66      297.46     53.30 o 
  -6   4  13        9.49        0.00     34.65 o 
  -4   4  13      419.98      353.32     56.48 o 
  -2   4  13       45.02        0.00     35.01 o 
   0   4  13        0.53        0.00     42.08 o 
   2   4  13       44.28       10.60     44.02 o 
   4   4  13        4.08        4.21     45.54 o 
 -13   5  13      124.66      159.77     52.27 o 
 -11   5  13      484.97      503.60     68.37 o 
  -9   5  13      117.40      132.09     46.62 o 
  -7   5  13      247.05      256.57     53.76 o 
  -5   5  13     2235.77     2404.29    189.67 o 
  -3   5  13     1696.09     1691.12     94.14 o 
  -1   5  13       28.22       37.35     47.75 o 
   1   5  13       31.31       64.50     52.45 o 
   3   5  13      110.62       31.94     67.88 o 
 -12   6  13        6.25       22.39     42.22 o 
 -10   6  13      278.00      266.01     57.99 o 
  -8   6  13       90.22       58.75     44.40 o 
  -6   6  13      150.03      163.44     60.66 o 
  -4   6  13       24.65       20.78     37.22 o 
  -2   6  13      206.61      164.37     60.66 o 
   0   6  13       83.72       75.67     55.63 o 
   2   6  13       38.00       47.92     56.47 o 
 -11   7  13     1446.28     1505.03    125.43 o 
  -9   7  13     1480.64     1490.09    125.43 o 
  -7   7  13       99.39       14.08     53.42 o 
  -5   7  13     2076.24     2121.58    107.91 o 
  -3   7  13     1853.85     1893.40    132.35 o 
  -1   7  13      966.50      955.47    104.36 o 
   1   7  13       59.73       51.15     59.09 o 
  -8   8  13      193.78      134.90     64.76 o 
  -6   8  13      362.33      396.14     79.55 o 
  -4   8  13       61.33       17.97     57.90 o 
  -2   8  13      134.47      128.50     61.93 o 
 -14   0  14      790.76      706.77    139.76 o 
 -12   0  14      343.20      287.50    103.82 o 
 -10   0  14      531.80      415.28    107.81 o 
  -8   0  14     3878.38     3985.07    243.58 o 
  -6   0  14     4834.95     4516.07    173.63 o 
  -4   0  14      115.47      193.52     69.88 o 
  -2   0  14       47.52       59.79     63.89 o 
   0   0  14      721.99      515.10    123.78 o 
   2   0  14       14.50       67.88     91.84 o 
   4   0  14       84.84       55.90    103.82 o 
 -15   1  14       67.54       83.85     62.12 o 
 -13   1  14       66.65       71.88     59.29 o 
 -11   1  14      222.96      179.33     63.48 o 
  -9   1  14       71.24       31.78     39.77 o 
  -7   1  14       92.95       22.54     39.66 o 
  -5   1  14      182.97      115.93     45.78 o 
  -3   1  14        3.21        0.00     30.29 o 
  -1   1  14      332.13      281.51     57.27 o 
   1   1  14        0.31       46.83     61.93 o 
   3   1  14      101.56       96.47     70.42 o 
 -14   2  14     1348.21     1305.52    121.31 o 
 -12   2  14      715.83      728.29     75.56 o 
 -10   2  14       47.84       62.73     43.32 o 
  -8   2  14     3537.00     3783.15    182.99 o 
  -6   2  14     2045.46     2168.25    108.21 o 
  -4   2  14      234.94      222.66     52.22 o 
  -2   2  14       17.75        0.00     40.51 o 
   0   2  14        7.80        0.00     39.65 o 
   2   2  14       12.88        0.00     62.12 o 
 -13   3  14      104.23       69.94     46.84 o 
 -11   3  14      470.09      371.72     62.99 o 
  -9   3  14      604.67      568.30     67.52 o 
  -7   3  14       30.44       28.85     39.34 o 
  -5   3  14       36.86       11.12     37.00 o 
  -3   3  14      155.72      166.32     69.88 o 
  -1   3  14       25.56        0.00     79.86 o 
   1   3  14        0.24       24.31     45.83 o 
   3   3  14      328.16      307.56     66.39 o 
 -12   4  14       43.84       35.67     44.53 o 
 -10   4  14     2429.13     2342.81    118.33 o 
  -8   4  14     3266.45     3311.70    134.39 o 
  -6   4  14     1565.34     1612.70    101.08 o 
  -4   4  14      316.71      325.21     71.63 o 
  -2   4  14       57.93        0.00     71.88 o 
   0   4  14       84.58       50.68     54.57 o 
   2   4  14        6.42        0.00     51.67 o 
 -11   5  14       34.85       55.84     46.84 o 
  -9   5  14        4.07       47.28     43.68 o 
  -7   5  14       10.83        0.00     37.46 o 
  -5   5  14      171.19      136.97     60.66 o 
  -3   5  14       85.75       23.96     83.85 o 
  -1   5  14       14.39        0.00     49.89 o 
   1   5  14      137.33      184.32     95.83 o 
 -10   6  14      413.85      412.93     68.37 o 
  -8   6  14     2347.74     2421.70    149.65 o 
  -6   6  14     1570.53     1632.78    129.46 o 
  -4   6  14       49.94        0.00     75.87 o 
  -2   6  14       37.92       63.89     56.47 o 
   0   6  14       71.59       32.84     54.59 o 
  -9   7  14       10.79       40.31     59.09 o 
  -7   7  14      362.70      294.83     77.30 o 
  -5   7  14       68.17       83.85     91.84 o 
  -3   7  14       18.74        0.00     49.49 o 
 -13   1  15      947.86      810.77    104.47 o 
 -11   1  15     1700.47     1688.34    131.09 o 
  -9   1  15     1139.06     1247.99    112.94 o 
  -7   1  15       29.60        0.00     37.61 o 
  -5   1  15      106.74      137.52     48.30 o 
  -3   1  15       53.06       45.07     38.62 o 
  -1   1  15       63.08       30.77     46.01 o 
   1   1  15     1344.37     1329.86    155.73 o 
 -12   2  15       26.53       31.33     54.57 o 
 -10   2  15       14.78        0.00     41.98 o 
  -8   2  15        0.88        0.00     38.38 o 
  -6   2  15        0.49        0.00     38.25 o 
  -4   2  15       76.49       89.67     45.06 o 
  -2   2  15      181.63       67.88     57.50 o 
   0   2  15        0.25        0.00     61.93 o 
 -11   3  15     3146.51     3073.35    136.73 o 
  -9   3  15     1239.61     1253.72     95.16 o 
  -7   3  15      147.28      134.11     51.84 o 
  -5   3  15       50.36        0.00     38.82 o 
  -3   3  15       21.71       44.85     53.71 o 
  -1   3  15      205.84      171.70    107.81 o 
 -10   4  15      296.05      272.77     62.16 o 
  -8   4  15       81.44       47.36     49.25 o 
  -6   4  15        3.48        0.00     39.06 o 
  -4   4  15       46.00        0.00     51.91 o 
  -2   4  15      183.02       91.84     95.83 o 
  -9   5  15     2167.53     2160.66    120.59 o 
  -7   5  15       32.55       55.02     48.69 o 
  -5   5  15        5.72        0.00     50.59 o 
  -3   5  15       60.20       59.90     87.85 o 
 -10   0  16       69.90        0.00     71.88 o 
  -8   0  16      163.36      187.67     91.84 o 
  -6   0  16      130.40      131.77     87.85 o 
  -4   0  16      512.97      588.38     92.66 o 
  -9   1  16       69.73      101.87     60.26 o 
  -7   1  16        0.71        0.00     41.37 o 
  -5   1  16       17.03       44.28     45.29 o 
  -3   1  16      340.58      271.35     62.63 o 
  -8   2  16       12.69       38.98     45.99 o 
  -6   2  16       13.09       17.84     43.32 o 
  -4   2  16      209.53      234.95     59.88 o 
  -7   3  16      109.06       42.59     57.73 o 
  -5   3  16       32.69       81.98     48.10 o 
                                                 
